# Supplementary material for: Convergence and divergence of B cell responses in two HIV-1 Env immunizations in Rhesus macaques
Source: Commun Med (Lond). 2025 May 15;5:175. doi: 10.1038/s43856-025-00899-3 (PMC12081853; doi:10.1038/s43856-025-00899-3)
Supplement: Supplementary file 3 — Supplementary Data 1 [file 43856_2025_899_MOESM3_ESM.xlsx]

## Sheet: Sheet1
Week post-seroconversion	RNs14	RPt15	RSf15	RVv15
1	1872975	1782	81966	30
2	49755	318350	19880	30
4	1684	7786	30	30
8	2191	1847	30	30
12	161	792	125	30
16	128	1646	147	30
20	565	3187	30	30
For results below the assay limit of detection, the arbitrary value of 30 was applied for graphing purposes.
