# Supplementary material for: Convergence and divergence of B cell responses in two HIV-1 Env immunizations in Rhesus macaques
Source: Commun Med (Lond). 2025 May 15;5:175. doi: 10.1038/s43856-025-00899-3 (PMC12081853; doi:10.1038/s43856-025-00899-3)
Supplement: Supplementary file 4 — Supplementary Data 2 [file 43856_2025_899_MOESM4_ESM.xlsx]

## Sheet: Sheet1
	C.MW965	AE.TH023	A.92UG037	B.JR-FL	B.WITO	C.Du172
RNs14	19335	3668	20	20	20	20
RPt15	12990	1200	20	20	20	20
RSf15	13268	1221	20	20	20	20
RVv15	5431	368	20	20	20	20
