# Supplementary material for: Convergence and divergence of B cell responses in two HIV-1 Env immunizations in Rhesus macaques
Source: Commun Med (Lond). 2025 May 15;5:175. doi: 10.1038/s43856-025-00899-3 (PMC12081853; doi:10.1038/s43856-025-00899-3)
Supplement: Supplementary file 5 — Supplementary Data 3 [file 43856_2025_899_MOESM5_ESM.xlsx]

## Sheet: Sheet1
Group	n
A.92UG037 gp120 only	7
B.JR-FL gp120 only	80
C.93MW965 gp120 only	31
AE.consensus gp120 only	25
2 gp120 Envs	105
3 gp120 Envs	159
All 4 gp120 Envs	327
