# Supplementary material for: Convergence and divergence of B cell responses in two HIV-1 Env immunizations in Rhesus macaques
Source: Commun Med (Lond). 2025 May 15;5:175. doi: 10.1038/s43856-025-00899-3 (PMC12081853; doi:10.1038/s43856-025-00899-3)
Supplement: Supplementary file 6 — Supplementary Data 4 [file 43856_2025_899_MOESM6_ESM.xlsx]

## Sheet: Sheet1
	A.92UG037 gp120 only (%)	B.JR-FL gp120 only (%)	C.93MW965 gp120 only (%)	AE.consensus gp120 only (%)
All NHPs	4.9	55.94	21.68	17.48
RVv15	7.41	62.96	9.26	20.37
RSf15	1.82	54.55	21.82	21.82
RNs14	0	50	16.67	33.33
RPt15	7.14	46.43	46.43	0
