# Supplementary material for: Convergence and divergence of B cell responses in two HIV-1 Env immunizations in Rhesus macaques
Source: Commun Med (Lond). 2025 May 15;5:175. doi: 10.1038/s43856-025-00899-3 (PMC12081853; doi:10.1038/s43856-025-00899-3)
Supplement: Supplementary file 7 — Supplementary Data 5 [file 43856_2025_899_MOESM7_ESM.xlsx]

## Sheet: Sheet1
	All gp120 (%)	3 gp120 (%)	2 gp120 (%)
All NHPs	55.33	26.9	17.77
RVv15	51.2987	30.5195	18.1818
RSf15	62.5	25.5	12
RNs14	60.7143	25	14.2857
RPt15	50.7177	25.8373	23.445
