# Supplementary material for: Convergence and divergence of B cell responses in two HIV-1 Env immunizations in Rhesus macaques
Source: Commun Med (Lond). 2025 May 15;5:175. doi: 10.1038/s43856-025-00899-3 (PMC12081853; doi:10.1038/s43856-025-00899-3)
Supplement: Supplementary file 8 — Supplementary Data 6 [file 43856_2025_899_MOESM8_ESM.xlsx]

## Sheet: Sheet1
	All NHPs (n)	Rh6601 (n)	Rh6575 (n)	Rh6600 (n)
0 gp140 NO SOSIP	0	0	0	0
1 gp140 NO SOSIP	21	4	14	3
2 gp140 NO SOSIP	15	1	11	3
3 gp140 NO SOSIP	36	10	18	8
4 gp140 NO SOSIP	229	42	158	29
0 gp140 + SOSIP	0	0	0	0
1 gp140 + SOSIP	1	0	1	0
2 gp140 + SOSIP	1	0	1	0
3 gp140 + SOSIP	5	0	4	1
4 gp140 + SOSIP	102	22	70	10
