# Supplementary material for: Convergence and divergence of B cell responses in two HIV-1 Env immunizations in Rhesus macaques
Source: Commun Med (Lond). 2025 May 15;5:175. doi: 10.1038/s43856-025-00899-3 (PMC12081853; doi:10.1038/s43856-025-00899-3)
Supplement: Supplementary file 9 — Supplementary Data 7 [file 43856_2025_899_MOESM9_ESM.xlsx]

## Sheet: Sheet1
	All NHPs (n)	Rh6601 (n)	Rh6575 (n)	Rh6600 (n)
0 gp140 NO SOSIP	0	0	0	0
1 gp140 NO SOSIP	0	0	0	0
2 gp140 NO SOSIP	1	0	0	1
3 gp140 NO SOSIP	5	0	0	5
4 gp140 NO SOSIP	31	4	2	25
0 gp140 + SOSIP	179	141	21	17
1 gp140 + SOSIP	4	2	2	0
2 gp140 + SOSIP	1	1	0	0
3 gp140 + SOSIP	5	3	2	0
4 gp140 + SOSIP	30	12	4	14
