# Supplementary material for: Convergence and divergence of B cell responses in two HIV-1 Env immunizations in Rhesus macaques
Source: Commun Med (Lond). 2025 May 15;5:175. doi: 10.1038/s43856-025-00899-3 (PMC12081853; doi:10.1038/s43856-025-00899-3)
Supplement: Supplementary file 10 — Supplementary Data 8 [file 43856_2025_899_MOESM10_ESM.xlsx]

## Sheet: Sheet1
				VH mutation frequency (%)
Animal ID	Time point	Culture ID	IgH ID	4 gp140 + SOSIP	SOSIP Only
Rh6575	Week 117	131-1-B10	H800269	2.74914
Rh6575	Week 117	131-9-G8	H800285	2.74914
Rh6575	Week 117	131-11-C11	H800281	5.84192
Rh6575	Week 117	131-2-C2	H800270		3.47222
Rh6575	Week 117	131-2-C7	H800271		5.20833
Rh6575	Week 117	131-3-E4	H800268		3.125
Rh6575	Week 117	131-4-C11	H800274		4.12371
Rh6575	Week 117	131-4-D9	H800275		2.43056
Rh6575	Week 117	131-4-E4	H800276		5.90278
Rh6575	Week 117	131-4-F7	H800277		2.08333
Rh6575	Week 117	131-5-F9	H800278		6.59722
Rh6575	Week 117	131-7-E4	H800272		3.125
Rh6575	Week 117	131-8-B11	H800282		4.86111
Rh6575	Week 117	131-8-D4	H800283		6.59722
Rh6575	Week 117	131-8-G6	H800284		6.59722
Rh6575	Week 117	131-10-G8	H800280		6.59722
Rh6600	Week 117	137-7-B10	H800181	17.1821
Rh6600	Week 117	137-7-D10	H800184	11.6838
Rh6600	Week 117	137-9-B3	H800183	14.433
Rh6600	Week 117	137-9-D9	H800194	9.27835
Rh6600	Week 117	137-9-F11	H800195	4.16667
Rh6600	Week 117	137-10-G8	H800201	9.02778
Rh6600	Week 117	137-12-B11	H800206	7.63889
Rh6600	Week 117	137-12-C10	H800207	12.1528
Rh6600	Week 117	137-12-G8	H800212	11.6197
Rh6600	Week 117	137-13-B11	H800202	6.66667
Rh6600	Week 117	137-13-D10	H800213	10.7639
Rh6600	Week 117	137-1-B6	H800155		11.4583
Rh6600	Week 117	137-1-D5	H800157		9.62199
Rh6600	Week 117	137-1-E9	H800158		3.43643
Rh6600	Week 117	137-2-D6	H800160		8.24742
Rh6600	Week 117	137-4-E11	H800169		4.91228
Rh6600	Week 117	137-4-G9	H800170		7.29167
Rh6600	Week 117	137-6-C8	H800176		2.43056
Rh6600	Week 117	137-7-C4	H800173		3.81944
Rh6600	Week 117	137-7-G2	H800186		8.84354
Rh6600	Week 117	137-8-G5	H800190		3.81944
Rh6600	Week 117	137-9-C10	H800193		6.25
Rh6600	Week 117	137-10-C3	H800199		2.4055
Rh6600	Week 117	137-11-B3	H800191		6.94444
Rh6600	Week 117	137-12-F3	H800211		4.16667
Rh6601	Week 117	129-3-G3	H800013	9.18367
Rh6601	Week 117	129-3-G7	H800016	9.86395
Rh6601	Week 117	129-8-G4	H800116	2.04082
Rh6601	Week 117	129-9-B2	H800119	8.68056
Rh6601	Week 117	129-9-G2	H800128	10.453
Rh6601	Week 117	129-11-E11	H800146	9.72222
Rh6601	Week 117	129-1-D2	H800078		8.24742
Rh6601	Week 117	129-1-D4	H800079		4.86111
Rh6601	Week 117	129-1-D5	H800080		4.51389
Rh6601	Week 117	129-1-E3	H800081		1.02041
Rh6601	Week 117	129-1-E7	H800082		1.04167
Rh6601	Week 117	129-1-E9	H800077		4.46735
Rh6601	Week 117	129-1-F4	H800085		9.62199
Rh6601	Week 117	129-1-F5	H800086		10.0694
Rh6601	Week 117	129-1-F8	H800089		5.90278
Rh6601	Week 117	129-2-B6	H800092		9.02778
Rh6601	Week 117	129-2-D3	H800083		3.81944
Rh6601	Week 117	129-2-D4	H800084		3.125
Rh6601	Week 117	129-2-E2	H800094		7.29167
Rh6601	Week 117	129-2-E9	H800096		5.90278
Rh6601	Week 117	129-2-E10	H800097		8.24742
Rh6601	Week 117	129-2-F5	H800098		5.10204
Rh6601	Week 117	129-2-F9	H800093		3.47222
Rh6601	Week 117	129-2-G4	H800099		7.21649
Rh6601	Week 117	129-2-G8	H800101		5.15464
Rh6601	Week 117	129-2-G10	H800102		2.38095
Rh6601	Week 117	129-3-B7	H800003		7.29167
Rh6601	Week 117	129-3-D8	H800004		7.90378
Rh6601	Week 117	129-3-E3	H800005		3.7415
Rh6601	Week 117	129-3-E6	H800006		2.72109
Rh6601	Week 117	129-3-E8	H800007		6.18557
Rh6601	Week 117	129-3-F8	H800001		4.08163
Rh6601	Week 117	129-3-F11	H800002		5.20833
Rh6601	Week 117	129-3-G5	H800014		6.87285
Rh6601	Week 117	129-4-B5	H800021		8.68056
Rh6601	Week 117	129-4-B8	H800022		3.81944
Rh6601	Week 117	129-4-C2	H800011		8.24742
Rh6601	Week 117	129-4-D3	H800012		6.94444
Rh6601	Week 117	129-4-D5	H800025		2.06186
Rh6601	Week 117	129-4-D6	H800026		4.42177
Rh6601	Week 117	129-4-D7	H800027		5.20833
Rh6601	Week 117	129-4-D9	H800028		3.06122
Rh6601	Week 117	129-4-E4	H800029		9.375
Rh6601	Week 117	129-4-E7	H800030		5.15464
Rh6601	Week 117	129-4-E8	H800031		9.02778
Rh6601	Week 117	129-4-E9	H800032		4.86111
Rh6601	Week 117	129-4-F9	H800035		1.73611
Rh6601	Week 117	129-4-G6	H800036		3.81944
Rh6601	Week 117	129-4-G9	H800039		2.77778
Rh6601	Week 117	129-5-C5	H800040		5.10204
Rh6601	Week 117	129-5-C7	H800041		4.16667
Rh6601	Week 117	129-5-C8	H800042		7.29167
Rh6601	Week 117	129-5-C9	H800043		4.86111
Rh6601	Week 117	129-5-D4	H800033		7.29167
Rh6601	Week 117	129-5-D6	H800034		3.06122
Rh6601	Week 117	129-5-D9	H800048		9.86395
Rh6601	Week 117	129-5-E3	H800049		4.08163
Rh6601	Week 117	129-5-E4	H800050		5.44218
Rh6601	Week 117	129-5-E6	H800051		6.52921
Rh6601	Week 117	129-5-E9	H800052		3.125
Rh6601	Week 117	129-5-F3	H800055		6.80272
Rh6601	Week 117	129-5-F4	H800044		5.78231
Rh6601	Week 117	129-5-F5	H800045		8.24742
Rh6601	Week 117	129-5-G3	H800056		7.82313
Rh6601	Week 117	129-5-G4	H800057		2.43056
Rh6601	Week 117	129-5-G8	H800062		3.47222
Rh6601	Week 117	129-6-E3	H800069		5.90278
Rh6601	Week 117	129-6-F10	H800074		9.375
Rh6601	Week 117	129-6-G2	H800075		6.46259
Rh6601	Week 117	129-6-G4	H800076		2.77778
Rh6601	Week 117	129-6-G7	H800065		6.18557
Rh6601	Week 117	129-6-G8	H800066		5.44218
Rh6601	Week 117	129-7-C4	H000026		6.18557
Rh6601	Week 117	129-7-D4	H000028		6.87285
Rh6601	Week 117	129-7-D9	H000030		8.68056
Rh6601	Week 117	129-7-D11	H000031		5.78231
Rh6601	Week 117	129-7-E4	H000032		3.47222
Rh6601	Week 117	129-7-E5	H000024		5.20833
Rh6601	Week 117	129-7-G8	H000025		15.2778
Rh6601	Week 117	129-8-B2	H800105		1.36054
Rh6601	Week 117	129-8-B8	H800106		6.18557
Rh6601	Week 117	129-8-B11	H800107		3.09278
Rh6601	Week 117	129-8-C7	H800108		0
Rh6601	Week 117	129-8-E2	H800109		7.21649
Rh6601	Week 117	129-8-E5	H800110		5.44218
Rh6601	Week 117	129-8-E7	H800111		2.77778
Rh6601	Week 117	129-8-F4	H800104		3.43643
Rh6601	Week 117	129-8-G3	H800115		6.25
Rh6601	Week 117	129-9-B7	H800120		4.16667
Rh6601	Week 117	129-9-B10	H800121		2.72109
Rh6601	Week 117	129-9-C8	H800123		4.16667
Rh6601	Week 117	129-9-D9	H800112		6.94444
Rh6601	Week 117	129-9-F3	H800126		6.12245
Rh6601	Week 117	129-9-G4	H800129		6.87285
Rh6601	Week 117	129-9-G6	H800130		10.0694
Rh6601	Week 117	129-10-C2	H800131		6.18557
Rh6601	Week 117	129-10-C3	H800132		4.16667
Rh6601	Week 117	129-10-D6	H800124		4.08163
Rh6601	Week 117	129-10-E7	H800134		7.63889
Rh6601	Week 117	129-10-E9	H800135		4.08163
Rh6601	Week 117	129-11-B5	H800139		3.125
Rh6601	Week 117	129-11-C8	H800140		4.86111
Rh6601	Week 117	129-11-D2	H800141		4.811
Rh6601	Week 117	129-11-D4	H800133		3.81944
Rh6601	Week 117	129-11-E6	H800143		2.46479
Rh6601	Week 117	129-11-E7	H800144		9.27835
Rh6601	Week 117	129-11-E8	H800145		8.24742
Rh6601	Week 117	129-11-F5	H800147		9.87654
Rh6601	Week 117	129-11-G8	H800142		5.55556
