# Supplementary material for: Convergence and divergence of B cell responses in two HIV-1 Env immunizations in Rhesus macaques
Source: Commun Med (Lond). 2025 May 15;5:175. doi: 10.1038/s43856-025-00899-3 (PMC12081853; doi:10.1038/s43856-025-00899-3)
Supplement: Supplementary file 11 — Supplementary Data 9 [file 43856_2025_899_MOESM11_ESM.txt]

>H800269
CAGGTGCAGCTACAGGAGTCGGGCCCAGGACTGGTGAAGCCTTCGGAGACCCTGTCCCTCACCTGCGCTGTCTCTGGTTACTCCATCACCAGTGTTTACTACTGGGGCTGGGTCCGTCAGCCCCCAGGGAAGGGACTGGAGTATATTGGGTATATCAGTGGTAGTAGTGGGAGCCCCGACTATAACCCCTCCCTCAAGAGTCGAGTCACCATTTCAAAAGACACGTCCAAGAACCAGTTCTCCCTGAAGCTGAGTTCTGTGACCGCCGCGGACACGGCCGTGTATTACTGTGCGAGACTTGGTACTTATTACCCCTTTGACTACTGGGGCCAGGGAGTCCTGGTCACCGTCTCCTCAG
>H800285
CAGGTGCAGCTGCAGGAGTCGGGCCCAGGACTGGTGAAGCCTTCGGAGACCCTGTCCCTCACCTGCGCTGTCTCTAATTACTCCATCACCAGTGTTTACTACTGGGGCTGGGTCCGTCAGCCCCCAGGGAAGGGACTGGAGTATATTGGGTATATCAGTGGTAGTAGTGGGAGCACCGACTACAACCCCTCCCTCAAGAGTCGAGTCACCATTTCAAAAGACACGTCCAAGAACCAGTTCTCCCTGAAGCTGAGTTCTGTGACCGCCGCGGACACGGCCGTGTATTACTGCGCGAGACTTGGTACTTATTACCCCTTTGACTTCTGGGGCCAGGGAGTCCTGGTCACCGTCTCCTCAG
>H800281
CAGGTGCAGTTGCAGGAGTCGGGCCCAGGACTGGTGAAGCCTTCGGAGACCCTGTCCCTCACCTGCGCTGTCTCTAATTACTCCATCAGCAGTATTTACTTCTGGGGCTGGATCCGTCAGACCCCTGGGAAGGGACTGGAGTATATTGGCTATATCAGTGGTACTAGTGGGAACACCGACTACAGCCCCTCCCTCCAGAGTCGAGTCACCATTTCAAAAGACCCGTCCAAGAACCAGTTCTCCCTGAAGCTGAGCTCTGTGACCGCCGCGGACACGGCCGTCTATTATTGTGCGAGACTGGGTACTTATCACCCCTTTGACTACTGGGGCCAGGGAGTCCTGGTCACCGTCTCCTCAG
>H800270
CAGGTGCACCTGCAGGAGTCGGGCCCAGGACTGGTGAAGCCTTCGGAGACCCTGTCCCTCACCTGCGCTGTCTCTGGTGGCTACATCAGCGGTTACTACTGGAACTGGATCCGTCAACCCCCAGGGAAGGGGCTGGAGTGGATTGGGTATATCGGTGGTAGTAGTGGGAGCACCTACTACAATCCGTCCCTCGAGAGTCGAGTCACCATTTCAACGGACACGTCCAAGAACCATTTCTCCCTGAACCTGAGGTCTGTGACCGCCGCGGACACGGCCGTCTATTACTGTGGGAGAAGCCGACGGTGGGAACTTCCTGACTACTGGGGCCAGGGAGTCTTGGTCACCGTCTCCTCAG
>H800271
CAGCTGCAGCTGCAGGAGTCGGGCCCAGGACTGGTGAAGCCTTCGGAGACCCTGTCCCTCACCTGCGCTGTCTCTGGTGGCTCCATCAGCAACACCTACTGGAGCTGGATCCGCCAGCCCCCAGGGAAGGGACTGGAGTGGATTGGACGTATCTCTGGTAGTGGTGTGAGCGCCGACTACAATTCCTCCCTCAAGAGTCGAGTCACCATTTCAATAGACAAGTCCAAAAATCACTTCTCCCTGAAGCTGAATTCTGTGACCGCCGCGGACACGGCCGTCTATTACTGTGCGAGAGATCTAAAGTTTAGGGGTAGCAACCAGCCTTTGGATCCCTGGGGCCAAGGGGTCGTCGTCACCGTCTCCTCAG
>H800268
GAGGTCCAACTAGTGCAGTCTGGGGCTGAGGTGAGGAAGCCTGGGGCCTCCGTGAAAATCTCCTGTAAGGCTTCTGGATACACCTTCACCGACTACTACCTACACTGGGTGCGACAGGCTCCTGGAAAAGGGCTTGAGTGGATGGGACGTGTTGATCTTGAAGATGGTGAAGCAATGCACGCACAGAAGTTCCAGGACAGAGTCACCGTCACCGCGGACACGTCTACAGACACAGTCTACATGGAGCTGAGCAGCCTGAGATCTGAGGACACGGCCGTGTATTACTGTGCAACATCTCCCCATTACTATGGTAGTGGTTATTACACCGGTGCCCCATTTGACTACTGGGGCCAGGGAGTCCTGGTCACCGTCTCCTCAG
>H800274
CAGGTGGAGCTGCAGGAGTCGGGCCCAGGACTGGTGAAGCCTTCGGAGACCCTGTCCCTCACGTGCGCTGTCTCTGGTGGTTTTATCAGCAGTAGTTACTACTACTGGAGCTGGATCCGCCAGGCCCCAGGGAAGGGACTGGAGTGGATTGGGTACATCTCTTATAGTGGGACCACTAGCTACAACCCGTCCCTCAAGAGTCGAGTCACCATCTCAAGAGACACGTCCAAGAACCAGTTCTCCCTGAAGCTGACCTCTGTGACCGCCGCGGACACGGCCGTGTATTACTGTGCGAGACGATATTGTAGTGGTATTTACTGCTATGTGTCTTTCCATTTTGACCTCTGGGGCCAGGGAGTCCTGGTCACCGTCTCCTCAG
>H800275
CAGGTGCAGCTGCAGGAGTCGGGCCCAGGACTGGTGAAGCCTTCGGAGACCCTGTCCCTCACCTGCGCTGTCTCTGGTGGCTCCATCAGCGGTTACTACTGGAACTGGATCCGCCACTCCCCAGGGAAGGGTCTGGAGTGGATTGGGTATATCGGTGGTAGTAGTGGGAGCACCTACTACAACCCCTCCCTCGAGAGTCGAGTCACCATTTCAACGGACACGTCCAAGAACCAGTTCTCCCTGAGGTTGACCTCTGTGACCGCCGCGGACACGGCCGTGTATTACTGTTCGAGGGGCGGGCGGTGGCTGGTCTCCGGTTTGGATTCCTGGGGCCCAGGGGTCGTCGTCACCGTCTCCTCAG
>H800276
CAGGTGCAGCTGCAGGAGTCGGGCCCAGGACTGGTGAAGCCTTCGGAGACCCTGTCCCTCACCTGCGCTGTCTCTGGTGACTCCATCAGCAGTAACTACTGGAGCTGGATCCGCCAGTCCCCAGGGAAGGGGCTGGAATGGATTGGCTATATCTTTGGTGGTAGTGGGAGTACCGACTACAACCCCTCCCTCAAGAGTCGAGTCACCATCTCAACAGACACGTCCAGGAACCAGTTTTCCCTGAAGCTGAGCTCTGTGACCGCCGCGGACACCGCCGTATATTACTGTGCGAGATATCTCACTATAGCAGCGGCTGGTCGAGGTGATGCTTTTGATTTCTGGGGCCAAGGGCTCAGGGTCACCGTCTCTTCAG
>H800277
GAGGTGCAACTGGTGGAGGCTGGGGGCGGCTTGGCAAAGCCTGGGGGGTCCCTGAGACTCTCCTGCGCAGCCTCCGGATTCAGTTTCAGTGACTACTACATGGACTGGGTCCGCCAGGCTCCAGGGAAGGGGCTGGAGTGGGTCTCACGTATTAGTGATGGTGGTGGTAGCACATGGTACGCAGACTCCGTGAAGGGCAGATTCACCATCTCCAGAGAGAACGCCAAGAACACACTGTATCTTCGAATGAACAGCCTGAGAGCTGAGGACACGGCTGTCTATTACTGTGCGAAAGATGCCATAGCTCCGGTCCTCGGCGGGATTGCACCTGGTCTTGACCACTGGGGCCAGGGAGTCCTGGTCACCGTCTCCTCAG
>H800278
CAGGTGCAGCTGCAGGAGTCGGGCCCAGGACTGGTGAAGCCTTCGGAGACCCTGTCCCTCACCTGCGCTGTCTCTGGTGGCTCCATCAGCAGTTACTACTGGAGCTGGATCCGCCAGTCCCCAGGGAAGGGGCTGGAATGGATTGGATATATCTATGGTGGTCGTGGGGACACCAGCTACCACCCCTCCCTCCAGAGTCGAGTCACCATTTCAACAGACACGTCCAAGAACCAGTTTTCCCTGAAGCTGACCTCTGTGACCGCCGCGGACACCGCCGTTTATTACTGTGCGAAATATGGTGAAGGCTTTAGCAACTGGTCATTGCACAACAACGGTTTGGATTCCTGGGGCCAAGGGGTCGTCGTCACCGTCTCCTCAG
>H800272
CAGGTCCAGCTGGTGCAGTCCGGGGCTGAGGTGAAGAAGCCTGGGGCCTCAGTGAAGGTTTCCTGCAAGGCTTCTGGATTCACCATCGCCAACTATGCTATGAGCTGGGTGCGACAGGCCCCTGGACAAGGGCTTGAGTGGATGGGAATGATCATCCCTGTTGTTGGTATAACAAACTACGCAGAGAAGTTCCAGGGTAGAGTCACGATTACCGCGGACACGTCCACAAGCACAGCCTACATGGAGTTGAGCAGCCTGAGATCTGAGGACACGGCCGTATATTACTGTGCGAGAGGCCGCAAATATTACGAGGATGATAACGGTTACTATAGCTCATTGGATGTCTGGGGCCGGGGAGTTCTGGTCACCGTCTCCTCAG
>H800282
CAGGTCCAGCTGGTGCAGTCCGGGGCTGAGGTGAAGAAGCCTGGGGCCTCAGTGAAGGTCTCCTGCAAGGCTTCTGGATACACGTTCAGCATCTATGCCATCAGTTGGGTGCGACAGGCCCCTGGACAAGGGCTTGAGTGGATGGGAGGGATCATCCCTCTTGTGGGTACAACAAACTACGCACAGAAATTCCAGGGCAGAGTCACGATTACCGCGGACACGTCCACAAGCACAGCCTACATGGAGCTGAGTAGCCTGAGATCTGAGGACACGGCCGTGTATTATTGTGCGAGAGGCCGGGGTTACGAGGATGATTACGGTTATCCATTGGATGTCTGGGGCCGGGGAGTTCTGGTCACCGTCTCCTCAG
>H800283
CAGGTGCAGCTGCAGGAGTCGGGCCCAGGACTGGTGAAGCCTTCGGAGACCCTGTCCCTCACCTGCGCTGTCTCTGGTGGCTCCATCAGCAGTTACTACTGGAGCTGGATCCGCCAGTCCCCAGGGAAGGGGCTGGAATGGATTGGATATATCTATGGTGGTCGTGGGGACACCAGCTACCACCCCTCCCTCCAGAGTCGAGTCACCATTTCAACAGACACGTCCAAGAACCAGTTTTCCCTGAAGCTGACCTCTGTGACCGCCGCGGACACCGCCGTTTATTACTGTGCGAAATATGGTGAAGGCTTTAGCAACTGGTCATTGCACAACAACGGTTTGGATTCCTGGGGCCAAGGGGTCGTCGTCACCGTCTCCTCAG
>H800284
CAGGTGCAGCTGCAGGAGTCGGGCCCAGGACTGGTGAAGCCTTCGGAGACCCTGTCCCTCACCTGCGCTGTCTCTGGTGGCTCCATCAGCAGTTACTACTGGAGCTGGATCCGCCAGTCCCCAGGGAAGGGGCTGGAATGGATTGGATATATCTATGGTGGTCGTGGGGACACCAGCTACCACCCCTCCCTCCAGAGTCGAGTCACCATTTCAACAGACACGTCCAAGAACCAGTTTTCCCTGAAGCTGACCTCTGTGACCGCCGCGGACACCGCCGTTTATTACTGTGCGAAATATGGTGAAGGCTTTAGCAACTGGTCATTGCACAACAACGGTTTGGATTCCTGGGGCCAAGGGGTCGTCGTCACCGTCTCCTCAG
>H800280
CAGGTGCAGCTGCAGGAGTCGGGCCCAGGACTGGTGAAGCCTTCGGAGACCCTGTCCCTCACCTGCGCTGTCTCTGGTGGCTCCATCAGCAGTTACTACTGGAGCTGGATCCGCCAGTCCCCAGGGAAGGGGCTGGAATGGATTGGATATATCTATGGTGGTCGTGGGGACACCAGCTACCACCCCTCCCTCCAGAGTCGAGTCACCATTTCAACAGACACGTCCAAGAACCAGTTTTCCCTGAAGCTGACCTCTGTGACCGCCGCGGACACCGCCGTTTATTACTGTGCGAAATATGGTGAAGGCTTTAGCAACTGGTCATTGCACAACAACGGTTTGGATTCCTGGGGCCAAGGGGTCGTCGTCACCGTCTCCTCAG
>H800181
CAGGTGCAGCTGCAGGAGTCGGGCCCAGCAGTGGTGAAGCCTTCGGAGACCCTGTCCCTCACCTGCGCTGTCTCGGGTGTCTCCGTCAGTAGCAGTAATTGGTGGAACTGGATCCGCCAGTCACCGGGGGAGGGACTGGAATGGCTTGGGGGGATCTACGGTAATGGCAGGAACGCCGAGAAAAACCCCTCCGTCCAGAGTCGGATCACTTTCTCAATAGACACGTCCAACAATCGCTTCTCCATGGACTTGACTTCCGTGACCGCCGCGGACACCGCCGTTTACTACTGTGCAAGGCCGGGATCTCACAGTGTTTGGGCTGGTTATGCTAGACTGGGATATTTTGAGTCCTGGGGCCAGGGAGTCCTGGTCACCGTCTCCTCAG
>H800184
CAGGTGCAGCTGCGGGAGTCGGGCCCAGGCCTGGTGAGGCCTTCGGAGACCCTGTCTCTCACCTGCTCTGTCTCCGGTAGCACCATCACCACTGAACACTACTACTGGAGTTGGATCCGCCAGTCCCCAGGGAGGGGACTGGAGTGGCTTGGCTACATCACTTATCTTGGGACCACCAACTACAATCCGTCCCTCATGAGTCGAGTCTCCTTTTCAAGAGACACGTCCAAGAACCACTTCTCTCTGAACCTGGCCTCTGTGACCGCCGCAGACACGGCCGTCTATTTCTGTGCGCGCGTCGAACGCTATAATTACAACTTCGACTTCTGGGGCCAGGGAGTCCCGGTCACCGTCTCCTCAG
>H800183
CAGGTACAGCTGCAGGAGTCGGGCCCAGGACTGGTGACGCCTTCGGAGACCCTGTCCCTCACCTGCGATGTCTCTGGTGGCTCCTTCAGCGATGATTTCTACTGGACCTGGATCCGCCAGCCCCCAGGGAAGGGACTGGAGTACATTGGGTCCATCTTGCATAGTGCGGGGGGCGCCGGCTACAATCCCTCCCTCAAGAATCGAGTCACCGTTTCGATAGACACGTCCAACAATAAGTTCTCCCTGAAACTGAGGTCAGTGACGGCCGCGGACACGGCCATCTATTACTGTGCGAGGAACTACGTGGATGATTCCGGTTACTATTACAGTGCTTTTGACCACTGGGGCCAGGGAGTCCTGGTCACCGTCTCCTCAG
>H800194
CAGGTGACCTTGGAGGAGTCTGGTCCTGCGCTGGTGAAACCCACACAGACCCTCACGCTGACCTGCACCTTCTCTGGGTTCTCTCTCAGTTCTAGTGGTATGGGTGTGGGCTGGATCCGTCAGCCCCCAGGGAAGACCCTGCAATGGCTCGCCCACATTTATTGGGATGGTAAAAAGCGCTACAGGAAGTCTCTACAGAACAGACTCAGCATCTCCAAGGACACCTCCGAAAACCAGGTGGTTCTAACACTGACCAACGTGGACCCTGTGGACACAGGCACATATTTCTGTGTACGGGTGTTGGGCGTTTATAATATTTGGACTGGTGATTATGTAACCCACTTTGACTTCTGGGGCCAGGGAGTCCTGGTCACCGTCTCCTCAG
>H800195
CAGCTGCAGCTGCAGGAGTCGGGCCCAGGACTGGTGAAGCCTTCGGAGACCCTGTCCCTCACCTGCGCTGTCTCTGCTGGCTCCATCAGCAGTAACTCCTGGAGCTGGATCCGCCAGCCCCCAGGGAAGGGACTGGAGTGGATTGGACGTATCTCTGGTGTTGTTGGGGGCACCGACTACAACCCCTTCCTCAAGAGTCGAGTCATCATTTCAACAGACACGTCCAAGAACCAGTTCTCCCTGAGGCTGACCTCTGTGACCGTCGCGGACACGGCCGTCTATTACTGTGCGAGAGCAGCCTTCCGCTTCGATGTCTGGGGCCCGGGAGTCCTGGTCACCGTCTCCTCAG
>H800201
GAGGTGCAGCTGGTGCAGTCTGGGGGCGGCTTGGCAAAGCCGGGGGGGTCCCTGAGACTTTCCTGTGTAGCCTCTGGATTCACTTTTAGAGTTTACTGGATGAATTGGGTCCGTCAGGCCCCAGGGAAGGGGCTGGAGTGGATCTCAGGTCTTAATGGTGGTGGGGATAGGCCAGACTACGCAGACTCCGTGAAGGGCCGATTCACCATCTCCAGAGACAACTCTAAGAACACGGTCTTCCTGGACATGAACAGCCTGAGAGCTGAGGACACGGCCGTCTATTACTGTGCTAAAGGAGGAGACTTCAATTTTTGGACTGGTTATTATAAGGACGGTTTGGATGCCTGGGGCCAGGGGGTCGTCGTCGCCGTCTCCTCAG
>H800206
GAGGTGCAGCTGGTGCAGTCTGGAGCAGAGGTGAAAAGGCCCGGGGAGTCTCTGAGGATCTCCTGTCAGACTTCTGGATTCAGTTTTACCGACTACTGGATCGCCTGGGTGCGCCAGATGTCCGGGCAAGGCCTGGAGTGGATGGGGAGCATCTATCCTGGTGACTCTGAGACCAAATACAACGCGTCCTTCCAAGGCCACGTCAGTATCTCAGTCGACAAGTCCATCGGCACCGCCTTCCTGCAGTGGAGCAGCCTGAAGGCCTCGGACACCGCCACATATTTCTGTGCGAAAGTGTTCTGTTCTGGTAGGGGCTGTTATCTTCTTTCGAACTGGTACTTCGATCTCTGGGGCCCTGGCACCCCGATCATCATCTCTTCAG
>H800207
GAGGTACAACTGGTGGAGTTTGGGGGCGGCTTGGCAAGGCCTGGGGGGTCCCTGAGACTTTCCTGTACAGCCTTTGGATTTGACTTCGGTGACCCCTATATGTACTGGGTCCGCCAGGCTCCAGGGAAGGGGGTGGAGTGGGTTTCAGGTATTAGTTATACTGGCAGTCGCACGTACTATGCAGACTCCGTGAAGGACAGATTCACCGTTTCCAGAGAGAACGCCAAGAACACACTGTATTTTCAAATGGACAGCCTGAGACCTGAGGACACGGCTGTTTATTACTGTGGGAGAGGGGGGGGGGTTGTTATACTGGTAGTGGCCGTCCGGTTCGATGTCTGGGGCCCGGGAGTCCTGGTCACCGTCTCCTCAG
>H800212
GAATTCCGGCTGGTCCAGTCTGGGACTGAAGTGAGGAAGCCTGGGGCCTCCGTGAAAATCTCCTGCAAGGCCTCTGGAGACACCTTCATCGACTACTACCTACACTGGGTGCGGCAGGCTCCTGGAAAAGGACTTGAGTGGGTGGGGCGTGTTGATCCTGAGGATGGCAAACAAATTCAGGCACAGAAGTTCGAGGGCAGACTCACCATTACCGCGGACACGTCTACGGACACAACTTCCATGGAACTGAGTGGCCTGAGATCTGAGGACACGGCCGTATATTATTGTACAACACTTCTAGAGTCCTGGGGCCAGGGAGTCCTGGTCACCGTCTCCTCTG
>H800202
GTGGAGGAGTTCCTGGTGTCCGGGGGAGGCTTGGTACAGCCTGGGGCGTCCCTGAGACTCTCCTGTGCAGCCTCTGAATTCACCTTCAGTAGCTATGACCTGTACTGGGTTCGCCAGACTCCAGGGAAGGGTCTGGAGTGGGTATCAGCTATTGACATTGGCGGTGACACATTCTACCCAGACTCTGTGAAGGGTCGATTCATCATCTCCAGAGACAATGCCAAGAAGTCCCTGTATCTTCAAATGAACAGCCTGAGAACTGAGGACACCGCTGTCTATTATTGTTCAAAGTCGTACAATATTTGGACTGGTCCCCTTTACTACGGTTTGGATTCCTGGGGCCAAGGAATCGTCGTCACCGTCTCCTCAG
>H800213
CAGGTCCAGCTGCTGCAGTCCGGGGCTGAGGTGAAGAAGCCTGGGGCCTCTGTGAAAGTTTCCTGCAAGACTTCGGGATACAATTTCGGCAGGTATGTCATCAGCTGGGTGCGACAGGTCCCTGGACAAGGGCTTGAGTGGATGGGAGGGATCCACCCTCTTACTGGTATGACAAACTTCGCTGAGAATTTCCAGGGCAGAGTCACCCTTACCGCGGACACGTCCACAACCACAGTCCACATGGAACTGAGCAGCCTGAGATCTGAAGACACGGCCTTTTATTTCTGTGTGAGAGGCCCCTCCCAGGGGTCCGGGGAATTAGACTACTGGGGCCAGGGAGTCCTGGTCACCGTCTCCTCAG
>H800155
GAGGTCCAGCTGGTGCAGTCTGGGGCTGAAGTGAAGAAGCCTGGGGCCTCAGTGAAGATCTCCTGCAAGGTTTCCGGAAACACCTTCAGCGAAATTTCCATGCACTGGGTGCGACAGGCCCCTGGAAAAGGGCTTGAGTGGATGGGAGGTGTTCATCCTGTATATGGTGAAAAAATTTACGCAGAGAATTTCCAGGGCAGAGTCACCATGACCGAGGACACGTCTACAGACACAGCCTACATGGAACTGAGCAGCCTGGGATCGGAAGACACGGCCGTATATTATTGTGCGAGAGGGGGCTACTTTGATAGTGGTTATTACACCGACGCTTTGGATTCCTGGGGCCAAGGGGTCGTCGTCACCGTCTCCTCAG
>H800157
CAGCTGCAGTTGCAGGAGTCAGGCCCAGGACTGGTGAAGCCTTCCGAGACCCTGTCCCTCACCTGCGATATTTCTGGTGACTCCTTCAGCGGTGGTTATGGCTGGAGCTGGATCCGCCAGCCCCCAGGGAAGGGGCCGGAGTGGATCGGACAAAGCTTTGGTTATATTGGGAGCACCTTCTACAACCCCTCCCTCAAGAGTCGAGTCACCTTTTCAACAGACACATCCAAGAACCAGTTCTCCCTGAAGTTGAGCTCTGTGACCGCCGCGGACACGGCCGTGTATTACTGTGCGAGAGATGGTAACTATGATAGTGGTTATGTTGATTCCTGGTTCGATGTCTGGGGCCCGGGAGTCCTGGTCACCGTCTCCTCAG
>H800158
CAGGTGACCTTGAAGGAGTCTGGTCCTGCGCTGGTGAAACCCACACAGACCCTCACGTTGACCTGCACCTTCTCTGGGTTCTCACTCAACACTCCTGGTATGGGTGTGGGCTGGATCCGTCAGCCCCCAGGGAAGGCCCTGGAATGGCTTGCAAGCGTTTATGGGGATGATGATAAATTCTACAGCACATCTCTGAAGAGCAGGCTCACCATCTCCGAGGACACCTCCAAAAACCAGGTGCTTCTAACAATGACCAACATGGACCCTGTGGACACAGCCACATATTTCTGTACACGGCTACCCCCCGACTACGGTAGCGTAAAGGGTGATGCTTTTGATTTCTGGGGCCACGGGCTCAGGGTCACTGTCTATTCAG
>H800160
CAGGTGCAGCTGCAGGAGTCGGGCCCAGGACTGGTGAAGCCTTCGGAGACCCTGTCCCTCACCTGCGCTGTCTCTGGTGGCTCCATCAGGGATGATTACTACTGGACCTGGATCCGCCAGCCCCCAGGGAAGGGGCTGGAGTGGATTGGGTATACTTATGGTCCTCGTGGGGGCACCAACTACAATCCCTCCCTGAAGACTCGAGTCACCATTTCAGTAGACACGTCCAAGAACCAATTCTCCCTGAACCTGAACTCTGTGACCGCCGCGGACACGGCCGTGTATTACTGTGCGCGAGATTCGACGGCCGACTGGAACGACGTTGGGGGCTGGTTCGATGTCTGGGGCCCGGGAGTCCTGGTCACCGTCTCCTCAG
>H800169
CTCCTGCAGCTGCAGGAGTCGGGCCCAGGACTGGTGAAGCCTTCGGAGACCCTGTCCCTCACCTGCGCTGTCTCTGGTGGCTCCGTCAGCAATAACTTCTGGAGCTGGATCCGCCAGCCCCCAGGGAAGGGACTGGAGTGGATTGGACGTTTCTCTGGTAGTGGTGAAATCACCGACCACAACCCGTCCCTCAAGAGTCGAGTCGCCTTTTCAACAGACACGTCCAGGAACCAGTTCTCCCTGAAACTGACCTCTGTGACCGCCGCGGACACGGCCGTGTATTACTGTGCGAGAGATCGGGGTTACTATGAGGGTGGTTCTTACACCGGGGGGTCCTACCTTGACTACTGGGGCCAGGGAGCCCTGGTCACCGTCTCCTCAG
>H800170
CAGCTGCAGCTGCAGGAGTCGGGCCCAGGACTGGTGAAGCCCTCGGAGACCCTGTCCCTCACCTGCACTGTCTCTGGTGACTCCATCACCAATAATCACTGGAGCTGGATCCGCCTGCCCCCAGGGGAGGGACTGGAGTGGCTTGGACGTATCTCTGGTAGTGCTGGGCGGACCGACTACAACCCCTCCCTCAAGAGTCGAGTCACCATTTCAATCGACACGTCCAAGAACCAGCTCTCCCTGAGGCTGACCTCTGTGACCGCCGCGGACACGGCCTTTTATTACTGCGCGAGAGGAAAGCGGTGGCTTTCCCAGCACTACTACTTCGATCTCTGGGGCCCTGGCACCCCAGTCACCATCTCCTCAG
>H800176
CAGGTGCAGCTGCAGGAGTCGGGCCCAGGACTGGTGAAGCCTTCGGAGACCCTGTCCCTCACCTGCGCTGTCTCTGGTGGCTCCATCAGCGGTTACTACTGGAACTGGATCCGCCAACCCCCAGGGAAGGGGCTGGAGTGGATTGGGTATATCGGTGGTAATAGTGGGAGTACCTACTACAACCCCTCCCTCGAGAGTCGAGTCACCATTTCAACGGACACGTCCAAGAACCAGTTCTCCCTGAACCTGTCATCTGTGACCGCCGCGGACACGGCCGTGTATTACTGTGCGAGAAATGCCTTTTACGGTAGCAGGTACTTTGGTGAGCCCTTCGAGTTCTGGGGCCAGGGCGCCCTGGTCACCGTCTCCTCAG
>H800173
CAGGTGCAGCTGCAGGAGTCGGGCCCAGGACTGGTGAAGCCTTTGGAGACCCTGTCCCTCACCTGCGCTGTCTCTGGTGGCTCTATCAGCAGTAACTACTGGAACTGGATCCGCCAGCCCCCAGGGAAGACACTGGAGTGGATTGGGTGTATCTATGGTAGTGGTAGTAGCACCACCTATAATCCCTCCCTCGAGAGTCGAGTCACCCTGTCAGTCGACACGTCCAAGAACCAGGTCTCCCTGAAGCTGAGGTCTGTGACCGCCGCGGACACGGCCGTGTATTACTGTGCGAGAGGAGGGGCGGAACAATATTTGGACTGGTTACTGGACTTTGACTCCTGGGGCCAGGGAGTCCTGGTCACCGTCTCCTCAG
>H800186
GAGGTGCGACTGGTGGAGTCTGGGGGAGGCTTGGTCCAGCCTGGCGGGTCCCTGAGACTCTCCTGTGCAGCCTCTGGATTCCCCTTCAATGACTATTATATGACTTGGATCCGCCAGGCTCTGGGGAAGGGGCCGGAGTGGGTGGGTTTCATTGGGAACAAACGTAATGGTGGGGCAACAGAATACGCCGCGTCTGTGAAAGGCAGATTCACTTTCTCAAGAGATGATTCCAGAAACATAGTCAGTCTGCAGATGAACAGCCTGAGAACCGAGGACACGGCCATGTATTACTGTGGTAGAGGCCAGTGGCCATTCAGATGGGGCCAGGGAGTCCTGGTCACCGTCTCCTCAG
>H800190
CAGGTGCAGCTGCAGGAGTCGGGCCCAGGACTGGTGAAGCCTTCGGAGACCCTGTCCCTCACCTGCGCTGTCTCTGGTGGCTCCATCAGCGGTTACTACTGGAACTGGATCCGCCAACCCCCCGGGAAGGGGCTGGAGTGGATTGGGTATATCGGGGGTGGTACTGGGAGCACCTACTACAAGCCCTCCCTCAAGAGTCGAGTCACCATTTCAACGGACACGTCCAAGAACCAGATCTCCCTGAAACTGAACTCTGTGAGTGCCGCGGACACGGCCGTGTATTATTGTGCGAGAAGGGGCTATGGGGATGTAGTGGTGGTGTCTGGAATCTACTTTGACTCCTGGGGCCAGGGAGTCCTGGTCGCCGTCGCCTCAG
>H800193
GACGTCCAACTGGTGCAGTCTGGGGCTGAGGTGAAGAAACCTGGGGCCTCCGTGAAACTCTCCTGCAAGTCTTCTGAATATACCTTCACCGACTACTACCTGCACTGGGTGCGACAGGCTCCTGGAAAAGGGCTTGAGTGGATGGGACGTATTGATCCTATAGATGGTGAAACAATATACGCACAGAAGTTCCAGGACAGAGTCACCTTCACCGCGGACACGACTACAGACACAACCTACATGGAACTGAGCAGCCTGAGATCTGACGACACGGCCGTTTATTACTGTGCAAAATACCACGTATTAACGGACGCTTTGAATTCTTGGGGCCAAGGGGTCGCCGTCACCGTCTCCTCAG
>H800199
CAGGTGACCTTGAAGGAGTCTGGTCCTGCGCTGGTGAAACCCACACAGACCCTCAGGCTGACCTGCACCTTCTCTGGGTTCTCACTCAGCACTGGTGGTATGGGTGTGGGCTGGATCCGTCAGCCCCCCGGGAAGGCCCTGGAATGGCTTGCAACCATTTATTGGGATGATGATAAATACTACAGCACATCTCTGAAGAACAGGCTCACCATCTCCAAGGACACCTCCAAATACCAGGTGGTTCTAACAATGACCAACATGGACCCTGTGGACACAGCCACATATTTCTGTGCACGGCTTCCCAGTGACTACGGTAGCACCCCGGGGCACTTCTTTGACTCCTGGGGCCAGGGAGTCCTGGTCACCGTCTCCTCAG
>H800191
CAGGTACAACTGGTGCAGTCTGGGCCTGAGGTGAAGAAGCCTGGGTCCTCAGTGAAGGTATCCTGCAAGGCTTCCGGATACACCTTCACTAACTTCTACATACACTGGGTGCGACAGGCCCCTCGACAAGGACTTGAGTGGATGGGGTGGATCGACCCTTACAGTGGCAACAGAAAATATATACAGAACTTCCAGGGCAGAGTCACCATGACCACAGACACATCGACGAGCACAACCTACATGGAACTGAACAGCCTGAGAGCTGAGGACACGGCCGTGTATTACTGTGCGAGAGAGGCTTGCACTGGCGGTGTCTGTTACGACCGCGACAACGGACCTGAGGAATTCGATGTCTGGGGCCCGGGAGTCCTGGTCACCGTCTCCTCAG
>H800211
GAGATACAGCTAGTGGAGTCTGGGGGAGGCCTGGTCCAGCCGGGGGGGTCCCTGAGACTCTCCTGTGCAGCCTCTGGATTCACCTTCAGTGATTACGACATGACCTGGGTCCGCCAGGCTCTGGGAAAGGGGCTGGAGTGGGTCTCATCCATTACTAATACTGGTAAAACCAGATACTACGCTGACTCCGTGAAGGGCCGATTCACCATCTCCAGAGACAACGCCAAGAACTCGCTGTCTCTGCAAATGAACAGCCTGAAAAGCGAGGACACGGCCGTGTATTACTGTACTAGGGTTTCTTATGAGGAAGATTACGGTTACTATTTCAACACCGCTATTGACTACTGGGGCCAGGGAGTCCTGGTCACCGTCTCCTCAG
>H800013
CAGGTGCAGCTGCAGGAGTCGGGCCCAGGAGTGGTGAAGCCTTCGGAGACCCTGTCCCTCACCTGCGCTGTCTCTGGTGCCTCCATCAACAGTGGTTTCTTCTCCTGGAGCTGGATCCGCCAGACCCCGGGGAGGGGACTGGAATGGATTGGGGATGTCCATAGTAACAGTGAAAATACCAACTATAATCCCTCCTTCAAGAGTCGAGTCACCATTTCAAAGGACGCGTCCAACAACGAGTTCTCCCTGAAACTGAACTCTGTGACCGCCGCGGACACGGCCGTTTATTCCTGTGCGAGAAAATACTGTACTGGTATATACTGTTATGGGGGATATTACTTTGACCTCTGGGGCCAGGGAGTCCTGGTCACCGTCTCCTCAG
>H800016
CAGGTGCAGCTGCAGGAGTCGGGCCCAGGAGTGGTGAAGCCTTCGGAGACCCTGTCCCTCACCTGCGCTGTCTCTGGTGCCTCCATCAACAGTGGTTTCTTCCCCTGGAGCTGGATCCGCCAGACCCCGGGGAGGGGACTGGAATGGATTGGGGATGTCCATAGTAACAGTGAAAATACCAACTATAATCCCTCCTTCAAGAGTCGAGTCACCATTTCAAAGGACGCGTCCAACAACGAGTTCTCCCTGAAACTGAATTCTGTGACCGCCGCGGACACGGCCGTTTATTCCTGTGCGAGAAAATACTGTACTGGTATATACTGTTATGGGGGATATTACTTTGACCTCTGGGGCCAGGGAGTCCTGGTGACCGTCTCCTCAG
>H800116
GAGGTGCGGCTGGTGGAGTCTGGGGGAGGCTTGGTCCAGCCTGGCGGGTCCCTGAGACTCTCCTGTGCAGCCTCTGGATTCACCTTCAGTGACTCCTACATGACCTGGGTCCGCCAGGCTCCAGGGAAGGGGCCGGAGTGGGTAGGTTTCATCAGAAACAAAGCTAATGGTGGGACAACAGAATACGCCGCGTCTGTGAAAGGCAGATTCACCATCTCAAGAGATGATTCCAAAAGCATTGTCAGTCTCCAAATGAACAGCCTGAAAACCGAGGACACGGCCGTGTATTACTGTGTTAGAGATTACGAGGATGATTACGGTTACTATTTTTCCCTAGCCTACTGGGGTCAGGGAGTCCTGGTCACCGTCTCCTCAG
>H800119
GAGGTGCAGCTGGTGGAGACTGGAGGAGGCTTGGTCCAGCCGGGGGGGTCCCTGAGACTCTCCTGTGCAGCCTCTGGATTCACCTTCAGTTCCTATGGAATGCAATGGGTCCGCCAGGCTCCAGGGAAGGGGCTGGAGTGGATCTCAGCGATTAATAGTGGTGGGGATGGCACATACTACGCAGACTCCGTGAAGGGCCGATTCACCATTTCCAGAGACAACTCAAAGAACATTGTCTCCCTACAAATGAACAGCCTGAGACCTGAAGACACGGCCGTCTATTACTGTGCGAGTGGGGTGATTGATTTTGGCTGGGGCCAGGGAGTCCTGGTCACCGTCTCCGCAG
>H800128
AAAGTCCAACTGGTGGAGTCGGGGGGAGGCTTGGTCCAGCCGGGGGGGTCCCTGAGACTCTCCTGTGTAGCCTCTGGATTCCCCTTCGGTGATTTTGGCATGCACTGGGTCCGCCAGGCTCCGGGAAAGGGCCTGGAGTGGGTCTCAGCCATTAATAACGCTGGAAAAAGCGAATACTACGCTGACTCTGTGAAGGGCCGGTTCACCATCTCCAGGGATAACGCCAAGAATTCGGTCTTTCTGCAAATGACCAGCCTGAGAGCCGAAGACACGGCCATTTATTATTGTTCACCGGGTGGCTTTGACCACTGGGGCCAGGGAGTCCTGGTCACCGTCTCCGCAG
>H800146
GAGGTGCAGTTGGTGGAGTCTGGGGGCGGCTTGGCAAAGCCTGGGGGGTCCCTGAGACTCTCCTGCGCAACCTCTGGATTCAGCTTCACTTATTCCGACATGACCTGGGTCCGCCAGGCTCCAGGGAAGGGGCTGGAGTGGATCTCTAGTGTTAACAGTGGTGGGACTAGTACATACTATGCAGACTCCGTGAAGGGCAGATTCACCATCTCCAGAGACAACGCCAAGAAAACACTCTATCTTCAAATGGACAGCCTGAGAGCTGAAGACACGGCTGTCTATTACTGTGCGAGAGCACGGGAGTACAGTGGGTCCAGTGACGTTCCCGTCTACTGCTTTGACAATTGGGGCCAGGGAGTCCTGGTCACCGTCTCCGCAG
>H800078
CAGGTGCAGCTTCAGCAGTCGGGCCCAGGACTGGTGAAGCCTTCGGAGACCCTGTCCCTCACCTGCGGTGTCTCTGGTTACTCCATCAGCAGTGCTTATGGCTGGAGCTGGATCCGCCAGCCCCCAGGGAAGGGGCTGGAATGGATTGGATACATCTCTTATAGTGGGAGCAGCTACTACACCCCGTCCTTCGAGAGTCGAGTCACCATTTCAACAGACACGTCCAAGAACCAGTTGTCCCTGAATCTGAGGTCTGTGACCGCCGCGGACACGGCCGTGTATTATTGTGCGAAAGTCGCCTGGGGGGCAGCGACTGGAAGCCACTACGGTTTGGATTCCTGGGGCCAAGGGGTCGTCGTCACCGTCTCCTCAA
>H800079
CAGGTGCAGCTGCAGGAGTCGGGCCCAGGACTGGTGAAGCCTTCGGAGACCCTGTCCCTCACCTGCACTGTCTCTGGTGGCTCCATCAGCGCTTACTACTGGAACTGGATCCGCCAATCCCCAGGGAAGGGACTGGAGTGGATTGGGTATATCGGTGGTGCTATTGGGAGCACCTCCTACAACCCCTCGCTCAAGAGTCGAGTCTCCATTTCAACGGACACGTCCAAGAACCAGTCCTCCCTGAACCTGAAGTCTGTGACCGCCGCGGACACGGCCGTGTATTACTGTGCGCGAAGGGGGGTGACTACGGTACTTACCTACCATTACAACTCATTGGATGTCTGGGGCCGGGGAGTTCTGGTCACCGTCTCCTCAG
>H800080
GAAGTGCAGCTGGTGGAGTCTGGGGGCGGCTTGGCAAAGCCTGGGGGGTCCCTGAGACTCTCCTGTGCAGCCTCTGGATTCAGCTTCAGTGACTACTACATGTATTGGGTCCGCCAGGCTCCAGGGAAGGGGCTGGAGTGGGTCTCAGGTATTAGTTATAGTGGTGTTAACACATACTATGCAGACTCCGTGAAGGGCAGATTCACCATCTCCAGAGAGAACGCCAAGAACACACTGTATCTTCAAATGGACAGCCTGAGAGCTGAGGACACGGCTGTCTATTACTGTGCGACTGGGTCAGCACCGCCGGGGCTGGCATACTTCGAGTTCTGGGGCCAGGGCGCCCTGGTCACCGTCTCCTCAG
>H800081
GAGGTGCAGCTGGTGGAGTCTGGGGCAGGCTTGGTCCAGCCTGGCGGGTCCCTGAGACTCTCCTGTGCAGCCTCTGGATTCACCTTCACTAACTCCTGGATGAGCTGGGTCCGCCAGGCTCCAGGCAAGGGGCTAGAGTGGGTTGCCCGTATTAAAAGGAAAGTTGACGGTGAGACAGCAGATTACGCCGCATCTGTGAAAGGCAGATTCACCATCTCAAGAGACGATTCAAAGAGCACACTGTACCTGCAAATGAACAGCCTGAAAACCGAGGACACGGCCGTGTATTACTGCACCGCCACTCCTACATATTACTATGCTACTGATTATTACACCGTTTTTGACTACTGGGGCCAGGGAGTCCTGGTCACCGTCTCCTCAG
>H800082
GAGGTGCAGCTGGTGGAGTCTGGAGGAGGCTTGGTTCAGCCTGGGGGGTCCCTGAGACTCTCCTGTGCAGCCTCTGGATTCACCTTCAGTACCTATGGCATGCACTGGGTCCGCCAGGCTCCAGGGAAGGGGCTGGAGTGGGTGGCAGTTATATGGTATGATGGAAGTCAGACATACTACGCAGACTCTGTGAAGGACCGATTCACCATCTCCAGAGACAATTCCAAGAACATGCTATATCTTCAAATGAACAACCTGAAATTGGAGGACACGGCCGTGTATTACTGTGCGAGGACTGATACAATTTTTGGAGTGGCTATTGCCGGCTTAGGGCACTGGGGCCAGGGAGTCCTGGTCACCGTCTCCTCAG
>H800077
CAGGTGACCTTGAAGGAGTCTGGTCCTGCGCTGGTGAAACCCACACAGACCCTCACGCTGACCTGCACCTTCTCTGGATTCTCACTCACCACTATTAATATGGGTGTGGGCTGGATCCGTCAGCCCTCACGGAAGACCCTGGAGTGGCTTGCACACATTTCTTGGGATGATGATAAGCGGTACAACACATCTCTGAAAAACAGGCTCACCATCTCCAAGGACACCTCCAAAAACCAGGTGGTGCTAACAATGACCAACATGGACCCTGTGGACACAGGCACATATTACTGTGTTCGGAGGGGCCTTGACTGGGGTGCCACCCCGATGGATGCTTTTGATTTCTGGGGCCAAGGGCTCAGGGTCACCGTCTCCTCAG
>H800085
CAGGTGCAGCTGCAGGAGTCGGGCCCAGGACTGGTGAAGCCTTCGGAGACTCTGTCCCTCACCTGCGCTGTCTCTGGTGTCTCCATCAGCGATGATTTCTACTGGACCTGGATCCGCCAGCCCCCAGGGAAGGGACTGGAGTGGATTGGGTATATCTATGGTACTGATGGGGGCACCAAGTACAATCCCTCCCTCAAGACTCGAGTCACCATTTCAATAGACACATCCATGAATCAGTTGTCCCTGAAGCTGAACTCTATGACCGCCGCGGACACGGCCGTGTATTATTGTACGAGAGATGTCGCCTATAGCAGCGGCTGGTCCTGGGACAACTCATTGGATGTCTGGGGCCGGGGCGTTCTGGTCACCGTCTCCTCAG
>H800086
GAGGTGCAGCTGGTGGAGACTGGAGGAGGCTTGGTCCAGTCGGGGGGGTCCCTGAAACTCTCCTGTGTAGCCTCTGGATTCACCTTCAGCACCTATGCTATGCAGTGGGTCCGCCAGGCTCCAGGGAAGGGGCTGGAGTGGGTCTCAACTATTAACAGTGGTGAGGGTAGTACATATTACGCAGATTCCGTGAAGGGCCGATTCACCATCTCCAGAGACAACTCAAAGAACACCCTCTCCCTGCAAGTGAACAGCCTGAGAGCTGAGGACACGGCCATCTATTATTGTGCGAAAACCCTCCGTGCGTATTATGAGAATGATGACGATTACCCACCTTCCTACGGTTTGGATTCCTGGGGCCAAGGGGTCGTCGTCACCGTCTCCTCAG
>H800089
CAGGTGCAGCTGCAGGAGTCGGGCCCAGGACTGGTGAAGCCTTCGGAGACCCTGTCCCTCGCCTGCGCTGTCTCTGGTGACTCCATCGGCGATTACTTCTGGAACTGGATCCGCCAAACACCAGGGAAGGGGCTGGAGTGGATTGGGTTTATCGGTGGTGCTACTGGGACCACCTACTACAACCCCTCCCTCAAGAGTCGAGTAACCATTTCAATAGACACGTCCAAGAACCAGTTCTCCCTGAAGCTGAACTCTATGACCGCCGCGGACACGGCCGTGTATTTCTGTGCCCGAGGTCCCTACTATGATGGTGGTTATTACACCGGGGCGGACTACTTTGACTACTGGGGCCAGGGAGTCCTGGTCACCGTCTCCGCAG
>H800092
GAGGTCCAGCTGGTGCAGTCTGGGGCTGAGGTGAAGAAGCCTGGGGCCTCAGTGAAGGTCTCCTGCAAGGTTTCCGGATACACCCTCACCGAATTTTCCATGCACTGGGTGCGACAGGCCCCTGGAAAAGGGCTTGAGTGGATGGGAGCTGTTAATCCTGGATATGGTGAAGAAATATACGCAGAGAAGTTCCAGGGCAGAGTCACCATGACCGAGGACACGTCTTCAAACACAGCCTACATGGAGCTGAGCAGCCTGAGATCTGAGGACACGGCCGTATATTACTGTGCGAGAGCGGGGGGGGAGGGGATATTTGGACTTGTTATCCACGGTTTGGATTCCTGGGGCCAAGGGGTCGTCGTCACCGTCTCCTCAG
>H800083
CAGGTCCAGCTGGTGCAGTCCGGGGCTGAGGTGAAGAAGCCTGGGGCCTCAGTGAAGGTTTCCTGCAAGGCTTCTGGATTCACCTTCGGCAGCTATGTTATCAACTGGGTGCGACAGGCCCCTGGACAAGGGCTTGAATGGATGGGAGTGATCAACCCGCTTGCTGGGATAACAAACTACGCAGAGAAGTTCCAGGGCAGAGTCACGATTACCGCGGACACGTCCACAAACACAGCCTACATGGAACTGAGGAGCCTGAGATATGAGGACACGGCCGTGTATTACTGTGCGAGAGAAGAGTGTTATGGTGGTGTCTGCCAGCTAGGCTATTATTACGGTTTGGATTCCTGGGGCCAAGGGGTCGTCGTCACCGTCTCCTCAG
>H800084
CAGTTGCAGCTGCAGGAGTCGGGCCCAGGACTGGTGAAGCCTTCGGAGACCCTGTCCCTCACCTGCGCTGTCTCTGGTGGCTCCATCAGCAGTAACTACTGGAGCTGGATCCGGCAGCCCCCAGGGAAGGGACTGGAGTGGATTGGACGTATTTCTGGTATTGGTGGGAGCGCCGCCTCCAACCCCTCCCTCAAGAGTCGAGTCACCATTTCAACAGACACGTCCAAGAACCAGTTCTCCCTGAGGCTGACCTCTGTGACCGCCGCGGACACGGCCGTGTATTACTGTGCGAGGACCCGTTCTTTGGACTGGTTAACTCACTGGTACTTCGATCTCTGGGGCCCTGGCTCCCCAATCACCATTTCCTCAG
>H800094
CAGGTGCAGCTGCAGGAGTCGGGCCCAGGACTGGTGAAGCCTTCGGAGACCCTGTCCCTCACCTGCGCTGTCTCTGGTGGCTCCATCAGCGATTACTACTGGAGCTGGATCCGCCAGGCCCCAGGGAAGGGACTGGAGTGGATTGGGCACATCTATGGTGGTACTGGGACCACCAGCTACATCCCGTCTCTCAAGAGTCGAGTCATCATTTCAATAGACACGTCCAAGAACCAGCTTTCCCTGAAACTGAACTCTGTGACCGCCGCGGACACGGCCGTGTATTACTGTGCGAGATCAGAGGAGGATGATTACGGTTACTATTACACGGGCTTGGGGGACCACTGGGGCCAGGGAGTCCTGGTCACCGTCTCCGCAG
>H800096
CAGGTGCAGCTGCAGGAGTCGGGCCCAGGACTGGTGAAGCCTTCGGAGACCCTGTCCCTCACCTGCGCTGTCTCTGGTGGCTCCATCAGCGGTTACTACTGGAACTGGATCCGCCAATCCCCAGGGAAGGGACTGGAATGGATTGCGTATATCGGGGGTGCTATTGGGAGCACCTCCTACAATCCCTCCCTCAAGAGTCGAGTAACCATTTCAACGGACGCGTCCAAGAACCAGTTTTCCCTGAAACTGAGCTCTGTGACCGCCGCGGACACGGCCATCTATTATTGTGCGAGAAGGGGGGTGACTACGGTTGCAACCTACCATTACAACTCATTAGATGTCTGGGGCCGGGGAGTTCTGGTCACCGTCTCCTCAG
>H800097
CAGGTGCAGCTGCAGGAGTCGGGCCCAGGCCTGGTGAAGCCTTCGGAGACCCTGTCCCTCACCTGCGCTGTCTCTGGTGGCTCCATCAGCGATGATTACTACTGGAGCTGGATCCGCCAGGCCCCAGGGAAGGGACTGGAGTGGATTGGGCACATCTATGGTAGTGGTGGGAACACCAACCACAATCCCTCCCTCAAGAACCGAGTCACCATTTCAAAAGACACGTCCAAGAATCAGTTCTCCCTGAGGCTGAGTTCTGTGACCGCCGCGGACACGGCCGTGTATCACTGTGCGAGAGAATTGGGATACAGAGGGGACAGACCCAGGGGATACTTCGAGTTCTGGGGCCAGGGCGCCCTGATAACCGTCTCCTCAG
>H800098
GAGGTGCAACTGGTGGAGTCTGGGGCTGGCTTGGTCCAGCCTGGCGGGTCCCTGAGACTCTCCTGTGCAGCCTCTGGATTCACCTTCAGTAATTCCTGGATGAACTGGGTCCGCCAGGCTCCAGGCAAGGGGCTAGAATGGGTTGCCCATATTAAAAGGAAAATTGACGGTGAGGCGGCAGATTACGCCGCCTCTGTGAAAGGCAGATTCACCATCTCAAGAGACGATTCAAAGAACATAGTGTATCTGCAAATGAACAGCCTGAAAACCGAGGACACGGCCGTTTATTACTGCACCACAGTTATCACGTATTACTATGGTGGTGGTTATCCTGAATATTTTGACTACTGGGGCCAGGGAGTCCTGGTCACCGTCTCCTCAG
>H800093
CAGGTCCAGCTGGTGCAGTCCGGGGCTGAGGTGAAGAAGCCTGGGGCCTCAGTGAAGGTTTCCTGCAAGGCCTCTGGATTTACCTTCGGCAGCTATGCTATCAGCTGGGTGCGACAGGCCCCTGGACAAGGGCTTGAGTGGATGGGAGCGATCATCCCTCTTGTTGGTATAACAAAGTACGCAGAGAAGTTCCAGGGCAGAGTCACGATTACCGCGGACACGTCCACAAGCACAGTATATATGGAGCTGAGCAGCCTGAGATCTGAGGACACGGCCGTGTTCTATTGTGCGAGAGAGGAATGTTTTGGTGGTGTCTGCTACGCGCCCGGACTGGGGGTGTCTGCCACCCCCTTTGACTACTGGGGCCCGGGAGTCCTGGTCACCGTCTCCTCAG
>H800099
CAGCTGCAGCTGCAGGAGTCAGGCCCAGGACTGGTGAAGCCTTCCGAGACCCTGTCCCTCACCTGCGCTGTCTCTGGTGACTCCATCGGCGGTGGTTATGGCTGGAGCTGGATCCGCCAGCCCCTGGGGAAGGGGCTGGAGTGGATTGGGTATATCTTTGGTAGTATTGGGACTACCTACTATAACCCCTCCCTCAAGAGTCGAGTCACCATTTCAATGGACACATCCAAGAACCAGTTCTCCCTGAAACTGAGCTCTGTGACCGCCGCGGACACGGCCGTGTATTACTGTGCGCGAGACGGACGGTACTATGATAGTGGTTATTACACCGACAGCTGGTTCGATGTCTGGGGCCCGGGAGTCCTGGTCACCGTCTCCTCAG
>H800101
CAAGTGACCTTGAAGGAGTCTGGTCCTGCGCTGGTGAAACCCACACAGACCCTCACGGTGACCTGCACCTTCTCTGGGTTCTCAATCAGCACTTCTGGAACAGGTGTGGGCTGGATCCGTCAGCCCCCAGGGAAGGCCCTGGAATGGCTTGCAAACATTTATTGGAATGATGATGAATACTACAACACAGCGCTGAAGAGCAGGCTCACCATCTCCAAGGACACCTCCAAAAACCAGGTGGTTCTAACAATAACCAACATGGACCCTGTGGACACAGCCACATATTACTGTGCACGGGTACACCACCGTTTGGACTGGGTATTATTCGGTCCTCTCGGGGGTTTTGACTATTGGGGCCAGGGAGTCCTGGTCACCGTCTCCGCAG
>H800102
GAGGTGCGGCTGGTGGAGTCTGGGGGAGGCTTGGTCCAGCCTGGCGGGTCCCTGAGACTCTCCTGTGCAGCCTCTGGATTCACCTTCAGTGACGACTACATGAGCTGGGTCCGCCAGGCTCCAGGGAAGGGGCCGGAGTGGGTAGGTTTCATTAGAAAGAAAGCTAATGGTGGGACCGCAGAATACGCCGCGTCTGTGAAAGGCAGATTCACCATCTCAAGAGATGATTCCAAAAATATTGTCAGTCTGCAAATGAACAGCCTGAAAATCGAGGACACGGCCGTGTATTACTGTGTTAGAGTCGGTAGGAACTTTGGCTCCTGGGGCCAGGGAGCCATGGTCACCGTCTCCTCAG
>H800003
CAGGTCCAGCTGGTGCAGTCCGGGGCTGAGGTGAAGAAGCCTGGGGCCTCAGTGAAAGTTTCCTGCAAGGCCTCTGGATTCACCTTCGGCAGCTATACTATCAACTGGGTGCGACAGGCCCCTGGACAAGGGCTTGAGTGGATGGGAATGATCGTCCCTCTTGTCGGTACAACAAAGTTCGCAGACAAGTTCCAGGGCAGAGTCACGATTACCGCGGACACGTCCACAAACATAGTCTACATGGAACTGACCAGCCTGAAATCCGAGGACACTGCCGTATATTTCTGTGCGAGAGGATCGGGGTATAGCAGCGGCTGGTCGGCTTGGTACCTTGACTACTGGGGCCAGGGAGTCCTGGTCACCGTCTCCTCAG
>H800004
CAGGTGCAGCTGCAAGAGTCGGGCCCAGGACTGGTGAAGCCTTCGGAGACCCTGTCCCTCACCTGCGTTGTCTCTGGTGCCTCCATCAGCAGTGGTTACTACTGGAGCTGGATCCGCCAACCCCCCGGGAAGGGGCTGGAGTGGATTGGCTATATCGGTGGTCCTATTGATACTACCTCCTATTATTCCTCCCTCAAGAGTCGAGTCACCATTTCAAAAGACACGTCCAAGAACCAGTTCTCCCTGAGGCTGAACTCTGTGACCGCCGCGGACACGGCCATGTACTACTGTGCGAGAACTGAACATTGTAGTAGTACTTACTGCTCCCGGGTCTTTGACTTCTGGGGCCGGGGAGTCCTGGTCACCGTCTCCGCAG
>H800005
CAGGTGCAGCTGCAGGAGTCGGGCCCAGGAGTGGTGAGGCCTTCGGAGACCCTGTCCCTCACCTGCACTGTCTCTGGTGGCACCATCAGCAGTGGTTACTTCTACTGGAGCTGGATCCGCCAGCCCCCAGGGAAGGGGCTGGAGTGGGTTGGGGGTATCTATGATAATAGTGAGAATACCAACTACAACCCCTCCCTCAAGAGTCGAGTCACCATTTCAAAAGACACGTCCAAGAACCAGTTCTCCCTAAAGCTGAGCTCTGTGACCGCCACGGACACGGCCGTTTATTACTGTGCGAGCCAAAACTTTGATAGTGCTTTTTATTATTTTGACTATTGGGGCCAGGGAGTCCTGGTCACCGTCTCCGCAG
>H800006
GAGGTGCAGTTGGTGGAGTCTGGGGCAGGCTTGGTCCAGCCTGGCGGGTCCCTGAGACTCTCCTGTGCAGCCTCTGGATTCAGCTTCAGTACCTCCTGGATGAGCTGGGTCCGCCAGGCTCCAGGCAAGGGGCTAGAGTGGATTGCCCGTATTAAAAGGAAAGCTGACGGTGAGACAACAGTTTACGCCGCATCTGTGAAAGGCAGATTCACCATCTCAAGAGACGCTTCAAAGAACACACTGTACCTCCAAATGAACAGCCTGAAAACCGAGGACACGGCCGTGTATTACTGCTCCGCAGGTCCCTTTTGGGGTATTTACCCTGAATACTTCGAGTTCTGGGGCCAGGGCGCCCTGGTCACCGTCTCCTCAG
>H800007
CAGGTGCAGCTACAGGAGTCGGGCCCAGGACTACTGAAGCCTTCGGAGACCCTGTCCCTCACCTGCGCTGTCTCTGGTGGCTCCGTCAGCAGTGCTGACTACTGGACCTGGATCCGCCAACCCCCAGGGAAGGGGCTGGAGTGGATTGGATATTTCGGTGGTGCTACTGACAGCACCTACTACAACCCCTCCCTCAAGAGTCGAGTCACCATTTCTAAAGACACGTCCAAGAACCAGTTCTCCCTGAAGCTGACCTCTGTGACCGCCGCGGACACGGCCGTCTATTACTGTGCGAGACAGTCTACTATGCTAGCACGAAACAGACCTGACTACTGGGGCCAGGGAGTCCTGGTCACCGTCTCCGCAG
>H800001
GAGGTGCGACTGGTAGAGTCTGGGGGAGGGTTGGTCCAGCCTGGCGGGTCCCTGAGACTCTCCTGTGCAGCCTCTGGATTCACCTTCAGTGACTACCAAATGAGTTGGGTCCGCCAGGCTCCAGGGAAGGGGCCGGAGTGGGTAGGTTTCATTAGAGACAGAGATAATGGTGGGACAGTAGAATACGCCGCGTCTGTGAAAGGCAGATTCACCATTTCAAGAGATGATTCCAAAAGCATTGCCAGTCTGCAAATGAACAGCCTGAAAACCGAGGACACGGCCGTGTATTATTGTGCTAGAGAACTGAAGACGGCTACATCTACAGTTCACATTGGCTACTGGGGCCAGGGAGTCCTGGTCACCGTCTCCTCAG
>H800002
CAGGTCCAGCTGGTGCAGTCCGGGGCTGAGGTGAAGAAGCCTGGGGCCTCAGTGAAGGTTTCCTGCAAGGCGTCTGGATTCACCTTCGGCAGCTATGTTATCAGTTGGGTGCGCCAGGCCCCTGGACAAGGGCTTGAGTGGATGGGAGGGATCGTCCCTCTTGTTGGTGTAACAAAGTACGCACAGAAGTTCCAGGGCAGGGTCACGATTACCGCGGACACGTCCACAAATACAGCCTACATGGAGCTGAGCAGCCTGAGATCTGAGGACATGGCCGTATATTATTGTGCGAGAAAGGATTGTAGTGGTGCTGTCTGCCTCGCCCCAGGGTTCGTTCACATTCCGGAATACTTCGATCTCTGGGGCCCTGGCACCCCAATCACCATCTCCTCAG
>H800014
CAGGTGCAACTACAGGAGTCGGGCCCAGGACTACTGAAGCCTTCGGAGACCCTGTCCCTCACCTGCGCTGTCTCTGATGGCTCCGTCAGCAGTGCTGACTACTGGACCTGGATCCGCCAACCCCCAGGGAAGGGACTGGAGTGGATTGGATATTTCGGTGGTGCTACTGACAGCACCTACTACAACCCCTCCCTCAAGAGTCGAGTCACCATTTCAAAAGACACGTCCAAGAACCAGTTCTCCCTGAAGCTGACCTCTGTGACCGCCGCGGACACGGCCGTCTATTACTGTGCGAGACAGTCTACTATGCTAGCACGAAACAGACCTGACTACTGGGGCCAGGGAGTCCTGGTCACCGTCTCCGCAG
>H800021
CAGGTGCAGCTGCAGGAGTCGGGCCCAGGACTGGTGAAGCCTTCGGAGACCCTGTCCCTCACCTGCACTGTCTCTGGTGCCTCCATCAGTGCTTACTGGTGGAGGTGGATCCGCCAGCCCCCAGGGAAGGGACTGGAGTGGATTGGGGAGATCAATGGTTATACTGGGAACACCAACTACAACCCCTCCCTCAAGAGTCGAGTCACCATTTCAAAAGACGCGTCCAAGAACCAGTTCTCCCTGAAGTTAGACTCTTTGACCGCCGCGGACACGGCCGTGTATTACTGTGCGAGAGATGCCGGCTGGGGGTCTATTAAGACAGGATATTTCGAGTTCTGGGGCCAGGGCGCCCTGGTCACCGTCTCCTCAG
>H800022
CAGGTCCAGCTGGTGCAGTCCGGGGCTGAGGTGAAGAAGCCTGGGGCCTCAGTGAAGGTTTCCTGCAAGGCTTCTGGATTCACCTTCGGCAACTATGCTATCAGCTGGGTGCGACAGGCCCCTGGACAAGGGCTTGAGTGGATGGGAGGGATCGTCCCTCTTCTTGGTGTAACAAACTACGCACAGAGGTTCCAGGGCAGAGTCACGATTACCGCGGACACGTCCACAAACACAGCCTACATGGAACTGAGCAGCCTGAGATCTGACGACATGGCCGTGTATTACTGTGCGAAAGGCGGGGACTCTGATAGTGGTTATTACACCGATGAATACAACTGGTTCGATGTCTGGGGCCCGGGAGTCCTGGTCACCGTCTCCTCAG
>H800011
CAGGTGCAGCTGCAGGAGTCGGGCCCAGGACTGGTGAAGCCTTCAGAGACCCTGTCCCTCACCTGCGCTGTCTCTGGTGGCTCTATCACCAGTACTAACTGGTGGGGCTGGATCCGCCAGCCCCCAGAAAAGGGGCTGGAGTGGATTGGGAATATCGGTGGCAATATTGATAGCACCTACTATCATCCCTCCCTCAAGAGTCGAGTCACCATTTCAAAAGACACGTCCAAGAACCAGTTCTCCCTGAAGCTGAGTTCTGTGACCGCCGCGGACACGGCCGTGTATTACTGCATGAGACACTCGTTCTACAATTTTTGGGGTGGGCCCGAGAGTACCTCCGGTTTGGATTCCTGGGGCCAAGGGGTCGTCGTCACCGTCTCCTCAG
>H800012
CAGGTGCAGTTGCAGGAGTCGGGCCCAGGACTGGTGAAGCCTTCAGAGACCCTGTCCCTCACCTGCGCTGTCTCTGGTGGCTCTATCAACAACTGGTGGACCTGGATCCGCCAGCCCCCAGGGAAAGGCCTGGAGTGGATTGGGAATATCGCTGGTAGTATTGGTAACACCTACTACAACCCCTCCCTCAAGAGTCGAGTCACCCTTTCAAAAGACACGTCCAAGAACCAGTTCACCCTGAAGTTGAGCTCTGTGACCGCCGCGGACACGGCCGTGTATTACTGTGCGAGGGAGGTGGGAAGCCTGGCACTTGGCAACAGCCGCTTCGATGTCTGGGGCCCGGGAGTCCTGGTCACCGTCTCCTCAG
>H800025
CAGGTGACCTTGAAGGAGTCTGGTCCTGCGCTGGTGAAACCCACACAGACCCTCACGCTGACCTGCACCTTCTCTGGGTTCTCACTCAGCACTGGTGGTATGGGTGTGGGCTGGATCCGTCAGCCCCCAGGGAAGGCCCTGGAATGGCTTGCAAGCATTTATTGGCATGATGTTGAATACTACAGCACATCTCTGAAGAGCAGGCTCACCATCTCCAAGGACACCTCCAAAAACCAGGTGGTTCTAACAATGACCAACATGGACCCTGTGGACATGGCCACATATTACTGTGCACGGGTACGGTATAGTTGGAACGACGTTTGGTACTTTGACTACTGGGGCCCGGGAGCCCTGGTCACCGTCTCCTCAG
>H800026
GAGGTGCGACTGGTAGAGTCTGGGGGAGGGTTGGCCCAGCCTGGCGGGTCCCTGAGACTCTCCTGTGCAGCCTCTGGATTCACCTTCAGTGACTACCAAATGAGTTGGGTCCGCCAGGCTCCAGGGAAGGGGCCGGAGTGGGTAGGTTTCATTAGAGACAGAGATAATGGTGGGACAGTAGAATACGCCGCGTCTGTGAAAGGCAGATTCACCATTTCAAGAGATGATTCCAAAAGCATTGCCAGTCTGCAAATGAACAGCCTGAAAACCGAGGACACGGCCGTGTATTATTGTGCTAGAGAACTGAAGACGGCTACATCTACAGTTCACATTGGCTACTGGGGCCAGGGAGTCCTGGTCACCGTCTCCTCAG
>H800027
CAGGTGCAGCTGCAGGAGTCGGGCCCAGGACTGGTGAAGCCTTCGGAGACCCTGTCCCTCACCTGCACTGTCTCTGGTGGCTCCATCAGTGGTTACTACTGGAACTGGATCCGCCAACCCCCAGGGAAGGGACTGAATTGGATTGGATGTATCGCTCCTAGTGGTGGGAGCACCCACTACAACCCCTCCCTCAAGAGTCGAGTCACCATTTCAGCGGACACGTCCAAGAACCAGTTCTCCCTGAAGCTGAGCTCTGTGACCGCCGCGGACACGGCCCTCTATTACTGTGCGAGAATCCCCCTCCGAGGCCGGTTTGGTAGTGGTTATTACACCGGAGACGTTGATGGCTACTGGGGCCAGGGAGTCCAGGTCACCGTCTCCTCAG
>H800028
GAGGTGCAGCTGGTGGAGTCTGGGGCAGGCTTGGTCCAGCCTGGCGGGTCACTGAGACTCTCCTGTGCAGCCTCTGGATTCGCCTTCAGTAACTCCTGGATGAACTGGGTCCGCCAGGCTCCAGGCAAGGGGCTAGAGTGGGTTGCCCGTATTAAAACGAAAGTTGACGGTGAGACGGCGGATTACGCCGCATCTGTGAAAGGCAGATTCACCATCTCAAGAGACGATTCAAAGAACACACTGTACCTACAAATGAACAGCCTGAAAACCGACGACACGGCCGTGTATTACTGCACCCCAGCCCAACCGTATTACTATGGGAGTACTTATTATGCCGTCTTCGAATTCTGGGGCCAGGGCGCCCTGGTCACCGTCTCCTCAG
>H800029
CAGGTGCAGCTGCAGGAGTCGGGCCCAGGACTGGTGAAGCCTTCGGAGACCCTGTCCCTCACTTGCACTGTCTCTGGTGTCTCCATCAGTAGTTACTGGTGGGGCTGGATCCGCCAGCCCCCAGGGAAGGGACTGGAGTGGATTGGGAAGATCAATGGTTATAGTGGGAGTCCCAACTACAACCCCTCCCTCAAGAGTCGAGTCACCATTTCAAAAGACGCGTCCAAGAACCAATTGTCCCTGAACTTGAACTCTGTGAGTGCCGCGGACACGGCCGTGTATTACTGTGCGAGAGATGGAGGGGTCGGGGGCCTTTGGATTGGTTACTATACTTACTGGGGCCAGGGAGTCCTGGTCACCGTCTCCGCAG
>H800030
CAGGTGCAGCTGCAGGAGTCGGGCCCAGGACTGGTGAAGCCCTCGGAGACCCTGTCCCTCACCTGCGCTGTCTCTGGTGGCTCCATCAACATTCCTTACTACTGGACCTGGATCCGCCAACCCCCAGGGAAGGGGCTGGAGTGGATTGGATATATCGGTGGTGCTACTGATAGCACCTACTACAACCCCTCCCTCAAGAGTCGAGTCACCATTTCAAAAGACACGTCCAAGAACCAGTTCTCCCTGAAGCTGACCTCTGTGACCGCCGCGGACACGGCCGTCTATTTCTGTGCGAGACAGTCTACTATGATAGCACGAAACAGACCTGACTACTGGGGCCAGGGAGTCCTGGTCACCGTCTCCGCAG
>H800031
GAGGTCCAGCTGGTGCAGTCTGGGGCTGAGGTGAAGAAGCCTGGGGCCTCAGTGAAGGTCTCCTGCAAGGTTTCCGGATACACCGTCACCGAATTATCCATGCACTGGGTGCGACAGGCCCCTGGAAAAGGGCTTGAGTGGATGGGAGTTGTTGATCCTGTGAATGGTGAAGAAATACACGCAGAGAAGTTCCAGGGCAGAGTCACTTTGACCGAGGACACGTCCACAGACACAGCCTACATGGAGCTGAGCAGCCTGAGATCTGAGGACACGGCCGTGTATTACTGCGCGAGTTTGAAACACTGTTCTGGTGGTGGTTGCTACGGGGTTTGGAACAATTGGCTCGATGTCTGGGGCCCGGGAGTCCTGGTCACCGTCTCCTCAG
>H800032
CAGGTGCAGCTGCAGGAGTCGGGCCCAGGACTGGTGAAGCCTTCGGAGACTCTGTCCCTCACCTGCGCTGTCTCTGGTGGCTCCATCAGCGGTTACTACTGGAACTGGGTCCGCCAAACACCAGGGAAGGGTCTGGAGTGGATTGGCTATATCGCTGGTAGTGGTGGGAGCTCCAAGTACAACCGCTCCCTCAAGAGTCGAGTCACCATTTCAACAGACACGTCCAAGAACCAGTTCTCCCTGAACCTGAACTCTGTGACCGCCGCGGACACGGCCGTGTATTACTGTGCGAGAAGTGGTGGTCTTGGACTTTACGAGGATGATTACGGTTACTATTACTCAGAAGATGTCTGGGGCCCGGGAGTCCTGGTCACCGTCTCCTCAG
>H800035
CAGGTGCAGCTGCAGGAGTCGGGCCCAGGACTGGTGAAGCCTTTGGAGACCCTGTCCCTCACCTGCGCTGTCTCTGGTGGCTCTATCAGCAGTAACTACTGGAGCTGGATCCGCCAGCCCCCAGGGAAGGGACTGGAGTGGATTGGATTTATCTCTGGTAGTGGTAGTAGCACCAACTACAACCCCTCCCTCAAGAGTCGAGTCACCCTGTCAGTAGACACGTCCAAGAATCAGTTCTCCCTGAAGCTGAACTCTGTGACCGCCGCGGACACGGCCGTGTATTACTGTGCGAGAGGGCCCTATGGTAGTGGTTATTATACCGGAGGCAAGAGTGATTTTTTGCCTGAATACTTCGAATTCTGGGGCCAGGGCGCCCTGGTCACCGTCTCCTCAG
>H800036
CAGGTCCAGCTGGTGCAGTCCGGGGCTGAGGTGAAGAAGCCTGGGGCCTCAGTGAAGGTTTCCTGCAAGGCTTCTGGATTCACCTTCGGCAGCTATGGTATCAGCTGGGTGCGACAGGCCCCTGGACAAGGGCTTGAGTGGATGGGAGGGATCGTCCCTCTTGCTGGTGTCACAAACTACGCACAGAAGTTCCAGGGCAGAGTCACGATTACCGCGGACACGTCCACAAGGACAGCCTACATGGAGATGAACAGCCTGAGATCTGAGGACATGGCCGTGTATTACTGTGCGAGAGTGGAATGTAGTGGTGCTGTCTGCCTCGCCGACCTCCCCTGGTACTTCGATCTCTGGGGCCCTGGCACCCCAATCACCGTCTCCTCAG
>H800039
CAGGTCCAGCTGGTGCAGTCCGGGGCTGAGGTGAAGAAGCCTGGGGCCTCAGTGAAGGTTTCCTGCAAGGCTTCTGGATTCACCTTCGGCAGCTTTGTTATCAACTGGGTGCGACAGGCCCCTGGACAAGGGCTTGAATGGATGGGAGTGATCATCCCTCTTGTTGGGATAACAAACTACGCAGAGAAGTTCCAGGGCAGACTCACGATTACCGCGGACACGTCCACAAACACAGCCTACATGGAGCTGAGCAGCCTGAGATCTGAAGACACGGCCGTGTATTACTGTGCGAGAGAAGAGTGTTATGGTGGTGTCTGCCAGCTAGGCTATTATTACGGTTTGGATTCCTGGGGCCAAGGGGTCGTCGTCACCGTCTCCTCAG
>H800040
CAGGTGCAGCTGCAGGAGTCGGGCCCAGGAGTGGTGAAGCCTTCGGAGACCCTGTCCCTCACCTGCGCTGTCTCTGGTGGCTTCATCAGCAATAATAACTGGTGGAGCTGGATCCGCCAGACCCCAGGGAAAGGGCTGGAGTGGATTGGGGGTATCTATAGTGATACCGAGAGGACCAACTACAACCCCTCCCTCAAGAGTCGAGTCACCATTTCAAAAGACACGTCCAAGAACCAGTTCTCCTTGAAGCTGAGCTCTGTGACCGCCGCGGACACGGCCGTATATTACTGTGCGAGAGATATGGATTACTATAGTGGTAGTACACTTGACTACTGGGGCCAGGGAGTCCTGGTCACCGTCTCCGCAG
>H800041
GAGGTGCAGCTGGTGGAGTCTGGGGGCGACTTGGCAAAGCCTGGGGGGTCCCTGAGACTCTCCTGTGCAGCCTCTGGATTCACCTTTAGTAGCTATTGGATGAACTGGGTCCGCCAGGCTCCAGGAAAGGGGCTGGAGTGGGTCTCAACTATTAGTGGTGCTGGGGGTCTCACATACTACGCAGACTCCGTGAAGGGCCGATTCACCATCTCCAGAGACAACTCAAAGAACACGCTCTCCCTGCAAATGAATAGCCTGAGAGCGGAGGACACGGCCGTATATTATTGTGCGAACAGAGGTGGAGCTACAGTCATGGACTACGGTTTGGATTCCTGGGGCCAAGGGGTCGTCGTCACCGTCTCCTCAG
>H800042
CAGGTGCAGCTGCAGGAGTCGGGCCCAGGACTGGTGAAGCCTTCGGAGACTCTGTCCCTCACCTGCGCTGTCTCTGGTGGCTCCATCAGCGGCTACTACTGGAACTGGGTCCGCCAAATACCCGGGAAGGGATTGGAGTGGATTGGGTATATCACTGGTAGTGGTGGGAGCTCCAAGTACAACCCCTCCCTCAAGAGTCGAGTCACCATTGCAACAGACACGTCCAAGAACCAGGTTTCCCTGAACCTGAAGTCTGTGACCGCCGCGGACACGGCCGTGTATTACTGTGCGAGAAGTGGTGGTCTTGGACTTTACGAGGATGATTACGGTTACTATTACTCACAAGATGTCTGGGGCCCGGGAGTCCTGGTCACCGTCTCCTCAG
>H800043
CAGGTCCAGCTGGTGCAGTCCGGGGCTGAGGTGAAGAAGCCTGGGGCCTCAGTGAAGGTTTCCTGCAAGGCTTCTGGATTCTCCTTCGGCAGTTATTCTATCACCTGGGTGCGACGGGCCCCTGGACAAGGGCTTGAGTGGATGGGAGTGATCATCCCTCTTGCTGGTATAATAAACTTCGCAGAGAAATTCCAGGGCCGAGTCACCATTACCGCGGACACGTCCACAAGCACACTCTACATGGAGCTGAACAGCCTGAGATCTGAGGACACGGCCGTGTATTACTGTGCGAGAGGCCGGGGTTACGGTAGTCTGGCCGGAGGGTACTTTGACTACTGGGGCCAGGGAGTCCTGGTCACCGTCTCCTCAG
>H800033
CAGGTGCAGCTGCAGGAGTCGGGCCCAGGACTGGTGAAGCCTTCGGAGACCCTGTCCCTCACCTGCGCTGTCTCTGGTGGCTCCATCAGCGGTTACTACTGGAGCTGGATCCGGCAGCCCCCAGGGAAGGGACTGGAGTGGATTGGGAATATTGATGGTAATACTGCGGGCACCAAGTATAATGCCTCCCTCAAGAGTCGAGTCACCATTTCAAAAGACACGTCCAAGAAGCAGTTCTCCCTGAAGCTGAATTCTGTGACCGCCGCGGACACGGCCGTTTATTACTGTGCGAGAGAGGGTGATTATGGTCACTATTATATTCACATGTTGGGCTATTGGGGCAAGGGAGTCCTGGTCACCGTCTCCGCAG
>H800034
GAGGTGCAGCTGGTGGAGTCTGGGGGAGGCTTGGTGCAGCCTGGGGGGTCCCTGAGACTCTCCTGTGCAGCCTCTGGATTCACCTTCAGTAACTACTACATGTACTGGGTCCGCCAGGCTCAAGGCAAAGGCCTAGAGTGGGTAGGTTTAATCAGAAACAAAGCTAACAGTTACACGACAGAATACGCTGCGGCTGTGAAAGGCAGATTCACCATCTCAAGAGATGATTCAAAGAATACGCTGTATCTTCAAATGAGCAGCCTGAAAACCGAGGACACAGCCGTATATTTCTGTACTAGGCCGATGGATACAGTGGGTATAATTTTGGGCTTTGACTACTGGGGCCAGGGAGTCCTGGTCACCGTCTCCTCAG
>H800048
CAGGTGCACCTGCAGGAGTCGGGCCCAGGAGTGGTGGAGCCTTCAGAGACCCTGTCCCTCACCTGCGCTGTCTCTGGTGGCTCCATCGGCGATGGTTTCTGGTGGACCTGGATCCGCCAGCCCCCAGGGAAGGGACTGGAGTGGATTGGCTACATCTATGATTATACTGGGACCACCAACTACAACCCCTCCCTCAAGAGTCGCGTCACAATTTCAAAAGACACGTCCAAGAACCAGTTCACCTTGAAGCTGACCTCTTTGACCGCCGCGGACACGGCCGTGTATTTCTGTGGGAGAGATCGCGGGCGGGTCCAGTTAAAGGGTTTGGATCTCTGGGGCCAAGGGCTCGTCGTCACCGTCTCCTCAG
>H800049
CAGGTGCAGCTGCAGGAGTCGGGCCCAGGAATTCTGAAGCCTGCGGAGACCCTGTCCCTCACCTGCACTGTCTCTGGTGGCTCCATCAACAGTGCTTACAACTACTGGAGTTGGATCCGCCAGCCCCCAGGGAAGGGGCTGGAGTGGATTGGGGGTATCTATAGTAATAGTGAGACTACCAACTATAACCCCTCCCTCAAGAGTCGAGTCACCATTTCAAAAGACACGTCCAAGAACCAGTTCTCCCTGAAGCTGAGCTCTGTGACCGCCGCGGACACGGCCGTGTATTATTGTGCGAGAGATCTCTTGTATTTCAGTTTTTGGACTGATTATTACCTTCCGGAATACTTCGAATTCTGGGGCCAGGGCGCCCTGGTCACCGTCTCCTCAG
>H800050
GAGGTGCAGTTGGTGGAGTCTGGGGGAGGCTTGGTCCAGCCTGGGGGGTCCCTGAGACTCTCCTGTGCAGCCTCTGGATTCATATTCAGTAATCATTACATGCACTGGGTCCGCCAGGCGCCAGGAAAGGGGCTGGAGTGGGTGGGTTTCATTAGAAGCAAAGCTAATGGTGGGACAGCAGAATACGCCGCGTCTGTGAAAGGCAGATTCACCATCTCCAGAGATGAGTCCAAAAGCATCGTCTATCTGCAAATGAACAGCCTGAAAACCGAGGACACGGCCGTGTATTATTGTAATAGGGGCACCCCTTATAGTGGGAACTACTATTGGGGCCAGGGAGTCCTGGTCACCGTCTCCTCAG
>H800051
CAGGTGCAGCTGCAGGAGTCGGGCCCAGGACTGGTGAAGCCTTCGGAGACCCTGTCCCTCACCTGCGCTGTCTCTGGCTACTCCATCAACAGTGATGACTACTGGGGCTGGATCCGTCAGCCCCCAGGGAAGGGGCTGGAGTGGATTGGATTTATCGGCAGTAGTAGTGGGACCACCCTCTACAACCCCTCCCTCAAGAGTCGAGTCACCATTTCAAAAGACACGTCCAAGAACCAGTTCTCCCTGAACTTGAGGTCTGTGACCGCCGCGGACACGGCCGTATATTACTGTGCGAGAGCCCCCCCCCGGTGGGCAATAACTGCAGGGCCATACTTTGACTACTGGGGCCAGGGAGTCCTGGTCACCGTCTCCGCAG
>H800052
CAGCTGCAGCTGCAGGAGTCGGGCCCAGGGCTGGTGAAGCCTTCGGAGACCCTGTCCCTCACCTGCGCTGTCTCTGGTGGCTCCATCAGCAGTAACTACTGGAGCTGGATCCGCCAGTCCCCAGGGAAGGGACTGGAGTGGATTGGACGTATCGCTGGTAGTGTTGGGAGCACCGACTACAACCCCTCCCTCAAGAGTCGAGTCACCATTTCAACAGACACGTCCAAGAACGAACTCTCCCTGAAGCTGAGCTCTGTGACTGTCGCGGACACGGCCGTGTATTACTGTGCGCAAGAGGGCTGGGGTGGTATACACGAATACCTCGAATTGTGGGGCCCGGGCGCCCTGGTCACCGTCTCCTCAG
>H800055
CAGGTGCAGCTGCAGGAGTCGGGCCCAGGAATGGTGAAGCCTTCGGAGACCCTGTCCCTCACCTGCGCTGTCTCCGGTGGCTCCATCAGCAGTAGTAACTTGTGGAGCTGGATCCGCCAGCCCCCAGGGAAAGGACTGGAGTGGATTGGGGGTATCTATGGTTTTATTGAGACTACCGACTACAACCCCTCCCTCAAGACCCGAGTCACTATTTCAAAAGACACGTCCAAGAACCAGTTCTCCTTGAAGCTGAACTCTGTGACCGCCGCGGACACGGCCATGTATTACTGTGCGAGAGAGCCACACTACGGTGTCCGAGAAAACTGGTTCGATGACTGGGGCCCGGGAGTCCTGGTCACCGTCTCCTCAG
>H800044
CAGGTGCAGCTGCAGGAGTCGGGCCCAGGAGTGGTGAAGCCTTCGGAGACCCTGTCCCTCGCTTGTGGTGTCTCTGGTGCCTCCATCAACAGTGCTTACTACTACTGGAGCTGGATCCGCCAGCCCCCAGGGAAGGGACTGGAGTGGATTGGGGGTATCTATACTAGTAGTGAGAGTGGCAACTACAAACCCTCCCTGAAGAGTCGAGTCACCATTTCGATGGACACGTCCAAGAACCAGTTCTCCCTGAAGCTGAGCTCTGTGACCGCCGCGGACACGGCCGTGTATTACTGTGCGTGCCATAGTCTAGTGATACTGTCTGCCGGGGACTTTGACTACTGGGGCCAGGGAGTCCTGGTCACCGTCTCCTCAG
>H800045
CAGGTGCAGCTGCAGGAGTCGGGCCCAGGAGTGGTGAAGCCTTCAGAGACCCTGTCCCTCACCTGCGCTGTCTCTGGTGGCTCCATCAGCGATACTTACTGGTGGACCTGGATCCGCCAGCCCCCAGGGAAGGGACTGGAGTGGATTGGCTACATCTATGGTGGTAGTACGAGCACCAACTACAACGCCTCCCTCAAGAGTCGAGTCACCATTTCAAAAGACACGTCCAAGAATCAGTTCTCCTTGACGCTGAGCTCTGTGACCGCCGCGGACACGGCCGTCTATTACTGTGCGAGAGGGCAAGGTAACTTCGCTAAGGGAATATTTGACTACTGGGGCCAGGGAGTCCTGGTCACCGTCTCCTCAG
>H800056
CAGGTGCAGCTGCAGGAGTCGGGCCCAGGAGTGGTGAAGCCTTCGGAGACCCTGTCCCTCACCTGCGCTGTCTCTGGTGCCTCCATCAGTAGTAGTAACTGGTGGACCTGGATCCGGCAGACCCCAGCGAAAGGGCTGGAGTGGATTGGGAGTGTCTATAGTAATTTTGAGACTAGCAACTACAATCCCTCCCTCAAGAGTCGAGTCACCATTTCAAGAGACACGTCCAAGAACCAGTTCTCCTTGAAACTGAACTCTGTGACCGCCGCGGACACGGCCGTCTATTACTGTGCGAGGGCTCAGCAGATCTCGGCTATAGCGGCGGCTGGAAGATGGCTTTGTTTCGACTACTGGGGCCAGGGAGTCCTGGTCACCGTCTCCGCAG
>H800057
CAGTTGCAGCTGCAGGAGTCGGGCCCAGGACTGGTGAAGCCTTCGGAGACCCTGTCCCTCACCTGCGCTGTCTCTGGTGGCTCCATCAGCAGTCACTACTGGAGCTGGATCCGCCAGCCCCCAGGGAAGGGACTGGAGTGGATTGGACGTATCTCTGGTAGTGGTGGGAACACCGACTACAACCCCTCCCTCAAGAGTCGAGTCACCATTTCAACAGACACGTCCAAGAACCAGTTCTCCCTGCACCTGAACTCTGTGACCGCCGCGGACACGGCCGTTTATTACTGTGCGAGCCGTACCAGTTGGTCGGCCTTCTCTCTCATTGACTACTGGGGCCAGGGAGTCCTGGTCACCGTCTCCTCAG
>H800062
CACCTGCAGCTGCAGGAGTCGGGCCCAGGACTGGTGAAGCCTTCGGAGACCCTGTCCCTCACCTGCGCTGTCTCTGGTGGCTCCATCACCACTAACTACTGGAGCTGGATCCGCCAGTCCCCAGGGAAGGGACTGGAGTGGATTGGACGTATCTCTGGTATTGGTGGGAGCACCGACTACAACCCCTCCCTCAAGAGTCGAGTCACCATTTCAACAGACACGTCCAAGAACCAGTTCTCCCTGGGGCTCAACTCTGTGACCGCCGCGGACACGGCCGTATATTACTGTGCGAGAACTCGCTCTTTGGACTGGTTAACCCACTGGTTCTTCGATCTCTGGGGCCCTGGCACCCCAATCACCGTCTCCTCAG
>H800069
CAGGTCCAGCTGGTGCAGTCCGGGGCTGAGGTGAAGAGGCCTGGGGCCTCATTGAAGGTTTCCTGCAAGGCTTCTGGATTCACCTTCGACAGCTATGCTATCAGCTGGGTGCGACAGGCCCCCGGACAAGGGCTTGAATGGATGGGGGGGATCGTCCCTCTTGTTGGTGTTACAAAGTACGAACAGAAGTTCCAGGGCAGAGTCACAATTACCGCGGACACGTCCACAAGTACAGCCTACATGGAGCTGAGTAGCCTGAGATCTGAGGACATGGCCGTGTATTACTGTGCGAGAACAGATTGTCATGGTGCTGTCTGCTTTGTCGAGGGGTGGTACTTCGATCTCTGGGGCCCTGGAACCCCAGCCACCATCTCCTCAG
>H800074
CAGGTGCAGCTGCAGGAGTCGGGCCCAGGACTGGTGAAGCCTTCGGAGACCCTGTCCCTCACCTGCACTGTCTCTGGTGCCTCCATCAGTAGTTACTGGTGGAGTTGGATCCGCCAGGCCCCAGGGAAGGGACTGGAGTGGACTGGGGAGATCAATGGTGATAGTGGACTCACCAAGTACAACCCCTCCCTCAAGAGTCAAGTCATCATTTCAAAAGACGCGTCCAAGAACCAGATCTCCCTGAAGCTAACCTCTGTGACCGCCGCGGACACGGCCGTTTATTACTGTGCGAGAGGAGGGGAATACAGCAATTATGGAGGTCGATATTGGCCTTTGGATTCCTGGGGCCAAGGGGTCGTCGTCACCGTCTCCTCAG
>H800075
CAGGTGCACCTGCAGGCGTCGGGCCCAGGGGTGGTGAAGCCTTCGGAGACCCTGTCCCTCACCTGCACTGTCTCTGGTGGCTCCATCTCTAGTTACTACTACTGGAGCTGGATCCGCCAGCCCCCAGGGAAGGGGCTGGAGTGGATTGGAGGTATCTATAGTAATGGTGAGAATGGCAGCTACAAGCCCTCCCTCAAGAGTCGAGTCACCATTTCAAAAGACACGTCCAACAACCAGTTCTCCCTGAGGTTGAACTCTGTGACCGCCGCGGACACGGCCGTCTATTACTGTGCGAGCGAACGGATTTTTGGAGCAATTATAACGGGCTCATTGGATGTCTGGGGCCGGGGAATTCTGGTCACCGTCTCCTCAG
>H800076
CAGGTCCAGCTGGTGCAGTCCGGGGCTGACGTGAAGAAGCCTGGGGCCTCAGTGAAGGTTTCCTGCAAGGCTTCAGGATTCACCTTCGGCAGCTATGTCATCAGCTGGGTGCGACAGGCCCCTGGACAAGGGCTTGAGTGGATGGGAGTGATCATCCCTCTTGTTGGTATAACAAACTACGCAGAGAAGTTCCAGGGCAGAGTCACCATTACCGCGGACACGTCCACAAGTACATCGTACATGGAGCTGAGCAGCCTGAGATCTGAGGACACGGCCGTGTATTACTGTGCGAGAATGGAGTGTACTGGGGCTGTCTGCTACACGGGGTATAACGCTTTGGATTCCTGGGGCCCAGGGGTCGTCGTCACCGTCTCCTCAG
>H800065
CAGGTGCAGCTGCAGGAGTCGGGCCCAGGAGTGGTGAAGCCTTCAGAGACCCTGTCCCTCACCTGCGCTGTCTCTGGTGGCTCCATCAGCGATAATTACTGGTGGACCTGGATCCGCCAGCCCCCAGGGAAGGGACTGGAGTGGATTGGGTACATCTATGGTTATAGTGCGAGCACCAATTACAACCCCTCCCTCAAGAGTCGAGTCACCATTTCACAAGACACGTCCAAGAACCAGTTCTCCTTGAAGCTGAGCTCTGTGACCGCCGCGGACACGGCCGTGTATTACTGTGCGAGAGATCCGGGGAGGGTGGGAAGTACACGGGGTGCTTTTGATTTATGGGGCCAAGGGCTCAGGGTCACCGTCTCTTCAG
>H800066
CAGGTGAAGCTGCAGGAGTCGGGCCCAGGAGTGGTGAAGCCTTCGGAGACCCTGTCCCTCACCTGCGCTGTCTCTGGTGGCTCCATCAGCAGTAGTAACTGGTGGAACTGGATCCGCCAGCCCCCAGGGAAAGGGCTGGAGTGGATTGGGGGTATCTATAGTCATAGTGAAATTACCAACTACAACCCTTCCCTCAAGAGTCGAGTCACCATTTCAAAAGACACGTCCAAGAATCAGTTCTCCTTGAAGCTGACCTCTGTGACCGCCGCGGACACGGCCGTCTATTTCTGTGCGAGACAATACTGTACTGATTATGGTTGCTACGATCGTGCTTTTGATTTCTGGGGCCAAGGGCTCAGGGTCACCGTCTCTTCAG
>H000026
CAGGTGCAGCTACAGGAGTCGGGCCCAGGACTACTGAAGCCTTCGGAGACCCTGTCCCTCACCTGCGCTGTCTCTGGTGGCTCCGTCAGCAGTGCTGACTACTGGACCTGGATCCGCCAACCCCCAGGGAAGGGGCTGGAGTGGATTGGATATTTCGGTGGTGCTACTGACAGCACCTACTACAACCCCTCCCTCAAGAGTCGAGTCACCATTTCTAAAGACACGTCCAAGAACCAGTTCTCCCTGAAGCTGACCTCTGTGACCGCCGCGGACACGGCCGTCTATTACTGTGCGAGACAGTCTACTATGCTAGCACGAAACAGACCTGACTACTGGGGCCAGGGAGTCCTGGTCACCGTCTCCGCAG
>H000028
CAGGTGCAACTACAGGAGTCGGGCCCAGGACTACTGAAGCCTTCGGAGACCCTGTCCCTCACCTGCGCTGTCTCTGATGGCTCCGTCAGCAGTGCTGACTACTGGACCTGGATCCGCCAACCCCCAGGGAAGGGACTGGAGTGGATTGGATATTTCGGTGGTGCTACTGACAGCACCTACTACAACCCCTCCCTCAAGAGTCGAGTCACCATTTCAAAAGACACGTCCAAGAACCAGTTCTCCCTGAAGCTGACCTCTGTGACCGCCGCGGACACGGCCGTCTATTACTGTGCGAGACAGTCTACTATGCTAGCACGAAACAGACCTGACTACTGGGGCCAGGGAGTCCTGGTCACCGTCTCCGCAG
>H000030
CAGGTGCAGCTGCAGGAGTCGGGCCCAGGACTGGTGAAGCCTTCGGAGACCCTGTCCCTCACCTGCACTGTCTCTGGTGCCTCCATCAGTGCTTACTGGTGGAGGTGGATCCGCCAGCCCCCAGGGAAGGGACTGGAGTGGATTGGGGAGATCAATGGTTATACTGGGAACACCAACTACAACCCCTCCCTCAAGAGTCGAGTCACCATTTCAAAAGACGCGTCCAAGAACCAGTTCTCCCTGAAGTTAGACTCTTTGACCGCCGCGGACACGGCCGTGTATTACTGTGCGAGAGATGCCGGCTGGGGGTCTATTAAGACAGGATATTTCGAGTTCTGGGGCCAGGGCGCCATCCTAAGCTGGCTAGCAC
>H000031
GAGGTGCGACTAGTGGAGTCTGGGGGAGGCTTGGTCCAGCCTGGCGGGTCCCTGAGACTCTCCTGTGCAGCCTCTGGATTCACCTTCAGTGCCTACTTCGTGAGCTGGGTCCGCCAGGCTCCAGGGAAGGGGCCGGAGTGGTTAGGTTTCATTAGAAACCTAGCTATGGGTGGGACACCAAAATACGCCGCGTCTGTGAAAGGCAGATTCACCCTCTCAAGAGATGATTCCAAAGCCATTGCCAGTCTGCAAATCAACAGCCTGAAAACCGAGGACACGGCCGTCTATTACTGTGCTAGACATGGACTAGACTACGGTGCCACCCCGGGTGAACATTTCGACTTATGGGGCCAGGGCGCCCTGGTCACCGTCTCCTCAG
>H000032
CAGGTGCAGCTGCAGGAGTCGGGCCCAGGACTGGTGAAGCCTTTGGAGACCCTGTCCCTCACCTGCACTGTCTCTGGTGGCTCTATCAGCAGTAACTACTGGAATTGGATCCGCCAGCCCCCAGGGAAGGGACTGGAGTGGATTGGGTTCATCTCTGGTAGTGGTAGTGGCCCCAACTACAACCCCTCCCTCAAGAGTCGAGTCACCCTGTCAGTAGACACGTCCAAGAATCAGTTCTCCCTGAAGCTGAACTCTGTGACCGCCGCGGACACGGCCGTGTATTACTGTGCGAGAGGGCCCTATGGTAGTGGTTATTATACCGGAGGCAAGAGTGATTTTTTGCCTGAATACTTCGAATTCTGGGGCCAGGGCGCCCTGGTCACCGTCTCCTCAG
>H000024
CAGCTGCATCTGCAGGAGTCGGGCCCAGGACTGGTGAAGCCTTCGGAGACCCTGTCCCTCACCTGCGCTGTCTCTGGTGGCTCCATCAGCAGTAACTACTGGAGCTGGATCCGCCAGCCCCCGGGGAAGGGTCTGGAGTGGATTGGACGTATCTCTGGAGGTACTGGGAACACCGACTACAACCCCTCCCTCAAAAGTCGAGTCACCATTTCAACAGACGCGTCCAGGAACCAGTTCTCCCTGAAACTAAACTCTGTGACCGTCGCGGACACGGCCGTGTATTACTGTGCGAGACCTCCCTACAGATGGGAGATCAACGCATTGGATGTCTGGGGCCGGGGAGTTCTGGTCACCGTCTCCTCAG
>H000025
GGGGTCCAACTGGTACAATCTGGGGCTGAGGTGAAGAAGCCTGGGGCCTCAGTGAAGGTCTCCTGCGAGGTTTCCGGAAACACCTTCACCGAATTATCCATACACTGGGTGCGACAGGCCCCTGGAAAAGGGCTTGAGTGGATGGGAGGTATTGATGTTATATTTGGTGAGATAATTGACGCAGAGAAGTTCCAGGGCAGAGTCGCCATGACCGAGGACACGGCCACAGGCACAGTCTACATGGAGTTGAACAGCCTGAGATCTGAGGACACGGCCATTTATTACTGTGCGAGCCGAATATACAGCTGGTTCGATGTCTGGGGCCCGGGAGTCCTGGTCACCGTCTCCTCAG
>H800105
GAGGTGCAGCTGGTGGAGTCTGGGGCAGGCTTGGTCCAGCCTGGCGGGTCCCTGAGACTCTCCTGTGCAGCCTCTGGATTCACCTTCACTAACTCCTGGATGAGCTGGGTCCGCCAGGCTCCAGGCAAGGGGCTAGAGTGGGTTGCCCGTATTAAAAGGAAAGTTGACGGTGAGACAGCAGATTACGCCGCATCTGTGAAAGGCAGATTCACCATCTCAAGAGACGATTCAAAGAGCACACTGTACCTGCAAATGAACAGCCTGAAAATCGAGGACACGGCCGTGTATTACTGCACCGCCACTCCTACATATTACTATGCTACTGATTATTACACCGTTTTTGACTACTGGGGCCAGGGAGTCCTGGTCACCGTCTCCTCAG
>H800106
CAGGTGCAGTTACAGGAGTCGGGCCCAGGACTACTGAAGCCTTCGGAGACCCTGTCCCTCACCTGCGCTGTCTCTGGTGGCTCCGTCAGCAGTGCTGACTACTGGACCTGGATCCGCCAACCCCCAGGGAAGGGGCTGGAGTGGATTGGATATTTCGGTGGTGCTACTGACAGCACCTACTACAACCCCTCCCTCAAGAGTCGAGTCACCATTTCAAAAGACACGTCCAAGAACCAGTTCTCCCTGAGGCTGACCTCTGTGACCGCCGCGGACACGGCCGTGTATTACTGTGCGAGACAGTCTACTATGCTAGCACGAAACAGACCTGACTACTGGGGCCAGGGAGTCCTGGTCACCGTCTCCGCAG
>H800107
CAGGTGCAGCTGCAGGAGTCGGGCCCAGGACTGGTGAAGCCTTCGGAGACCCTGTCCCTCACCTGCGCTGTCTCTGGTGGCTCCGTCAGCAGAGGTTACTACTGGACCTGGATCCGCCAACCCCCAGGGAAGGGGCTGGAGTGGATGGGGTATATCGGTGGTACTAGTGGTAGTACCTACTACAACCCCTCCCTCAAGAGTCGAGTCACCATTTCAAAAGACACGTCCAAGAACCAGTTCTCCCTGAAACTGAGTTCTGTGACCGCCGCGGACACGGCCGTGTATTACTGTGGGAGAAATAGTAGGGTCACGGGTTTGGATTCATGGGGCCAAGGGGTCGTCGTCACCGTCTCCTCAG
>H800108
GAGGTGCAGCTGGTGGAGTCTGGGGGCGGCTTGGCAAAGCCTGGGGGGTCCCTGAGACTCTCCTGTGCAGCCTCTGGATTCACCTTCAGTAACTACTGGATGTACTGGGTTCGCCAGGCACCAGGGAAGGGGCTGGAGTGGATCTCAGCTATTAATAGTGCTGGTAGTAGCACATACTATGCAGACTCCGTGAAGGGCAGATTCACCATCTCCAGAGAGAACGCCAAGAACACACTGTATCTTCAAATGGACAGCCTGAGAGCTGAGGACACGGCTGTCTATTACTGTGCGGGAGATCTCGGCAGCAGCTACTACAACCCAGAATCCGAGGGGGCCCGGTTCGATGTCTGGGGCCCGGGAGTCCTGGTCACCGTCTCCTCAG
>H800109
CAGGTGCAGCTGCAGGAGTCGGGCCCAGGACTGGTGAAGCCTTCAGAGACCCTGTCCCTCACCTGCGCTGTCTCTGGTGCCTCTATCAGCAGTAGTCACTGGTGGAGCTGGATCCGCCAGCCCCCAGGAAAAGGGCTGGAGTGGATTGGGAATATCGGTGGTTATAGTGGTAACACCTACTACAACCCCTCCCTCAAGAGTCGAGTCACCATTTCAAAGGACACGTCCAAGAACCAGTTCTCCCTGAAGATAAACTCTGTGACCGCCGCGGATACGGCCGTGTATTACTGTGCGAGACTAAATACAATCACTACTGCGGACTACGGTTTGGATTCCTGGGGCCAAGGGGTCGTCGTCACCGCCTCCTCAG
>H800110
GAGGTGCGGCTAGTGGAGTCTGGGGGAGGCTTGGTCCAGCCTGGCGGGTCCCTGAGACTCTCCTGTGCAGCCTCTGGATTCACCTTCAGTGCCTACTTCGTGAGCTGGGTCCGCCAGGCTCCAGGGAAGGGGCCGGAGTGGTTAGGTTTCATTAGAAACCTAGCTATGGGTGGGACACCAAAATACGCCGCGTCTGTGAAAGGCAGATTCACCCTCTCAAGAGATGATTCCAAAGCCATTGCCAGTCTGCAAATCAACAGCCTGAAAACCGAGGACACGGCCGTCTATTACTGTGCTAGACATGGACTAGACTACGGTGCCACCCCGGGTGAATACTTCGACTTATGGGGCCAGGGCGCCCTGGTCACCGTCTCCTCAG
>H800111
CGGGTCCAGCTAGTGCAGTCCGGGGCTGAGGTGAAGAAGCCTGGGGCCTCAGTGAAGGTTTCCTGCAAGGCTTCTGGATTCACCTTCGACAGCCACGCTATCAGCTGGGTGCGACAGGCCCCTGGACAAGGACTTGAGTGGATGGGAGTGATCATCCCTCTTATTGGTATAACAAACTACGCAGAGAAGTTCCAGGGCAGAGTCACGATTACCGCGGACACGTCCACAAACACAGCCTACATGGAGCTGAGCAGCCTGAGATCTGAGGACACGGCCGTGTATTACTGTACGAGGTCGATGGGGGGTCTAGTCACATCCGACCGGTTCGATGTCTGGGGCCCGGGAGTCCTGGTCACCGTCTCCTCAG
>H800104
CAGGTGCAGCTGCAGGAGTCGGGCCCAGGACTGGTGAAGCCTTCGGAGACCCTGTCCCTCACCTGCGCTGTCTCTGGTGGCTCCATCAATAGTGGTTACTACTGGAGCTGGATCCGCCAACCCCCAGGGAAGGGACTTGAGTGGATTGGGTATATCGGTGGTAGAAGTGGTAGCACCTACTACAACCCCTCCCTCAAGAGTCGAGTCACCATTTCAAACGACGCGTCCAAGAATCAGTTCTCCCTGAAGCTGAGCTCTGTGACCGCCGCGGACACGGCCGTGTATTACTGTGCGGGATTCCCACACCGTATTACAATTTTTGGGCTGGGGTCAAACGATGAATACTTCGAGTTCTGGGGCCAGGGCGCCCTGGTCACCGTCTCCTCAG
>H800115
CAGCTGCAGCTGCAGGAGTCGGGCCCAGGACTGGTGAAGCCTCCGGAGACCCTGTCCCTCACCTGCGCTGTCTCTGGTGGCTCCATCGGCAGTAGCCACTGGAGCTGGATCCGCCAGTCCCCAGGGAAGGGACTGGAGTGGATTGGGAATGTCTATGGGACTACTGGTAGGACCAACTACAACCCCTCCCTCAAGAGTCGAGTCACCCTGTCAGTAGACACGTCCAAGAACCAGTTCTCCCTGAAGCTGAGCTCTGTGACCGCCGCGGACACGGCCTTCTATTACTGTGCGAAGCATGACTATGGTTATCCCGGGGGTTTTGACTACTGGGGCCAGGGAGTCCTGGTCACCGTCTCCGCAG
>H800120
CAGGTGCAGCTGCAGGAGTCGGGCCCAGGACTGGTGAAGCCTTCGGAGACCCTGTCCCTCACCTGCGCTGTCTCTGGTGGCTCCATCAGCGGTTACTACTGGAACTGGATCCGCCAACCCCCAGGGAAGGGGCTGGAATGGATTGGATATATCGATGTTAGTGATGGTGGCACCAATTACAACCCCTCCCTCAAGAGTCGAGTCACCATTTCAACGGACACGTCCAAGAACCAGTTCTCCCTGAAGCTGAACTCTGTGACCGCCGCGGACACGGCCGTCTATTACTGTGCGAGAAATGCCCTTGACTACGGTAGCGTCCCTGGCGAATACTTCGACTTCTGGGGCCAGGGCGCCCTGGTCACCGTCTCCTCAG
>H800121
GAGGTGCGGCTGGTGGAGTCTGGGGGAGGCTTGGTCCAGCCTGGCGGGTCCCTGAGAGTCTCCTGTGCAGCCTCTGGATTCACCTTCAGTCACTACTACTTGAATTGGGTCCGCCAGGCTCCAGGGAAGGGGCCGGAGTGGGTAGGTCTCATTAGAAACAAAGCTAATGGTGGGACAGCAGAATACGCCGCGTCTGTGAAAGGCAGATTCACCATCTCAAGAGATGATTCCAAAAGCATTGTCAGTCTGCAAATGAACAGCCTGAAAACCGAGGACACGGCCGTATATTACTGTGCTGTTGCATATTGTAGTGGTGGTGTCTGCGAGTGGTACAACTCATTGGATGTCTGGGGCCGGGGAGTTCTGGTCACCGTCTCCTCAG
>H800123
CAGGTGCAGCTGCAGGAGTCGGGCCCAGGACTGGTGAAGCCTTCGGAGACCCTGTCCCTCACCTGCGCTGTCTCTGGTGGCTCCATCAGCGGTTACTACTGGAGCTGGATCCGCCAATCCCCAGGGAACGGACTGGAGTGGATTGGGTATATCGGCGGTACTAGTGGGAGCACCTACTACAACCCCTCCCTCGAGAGTCGAGTCACCATTTCAACGGACACGTCCAAGAATCAGTTCTCCCTGAAACTGAGTTCTTTGACCGCCGCGGACACGGCCGTGTATTTCTGTGCGAGATCCGGGCGGTGGCTGGGTTTTGACTACTTTGACTACTGGGGCCAGGGAGTCCTGGTCACCGTCTCCTCAG
>H800112
CAGGTGCAGTTGCAGGAGTCGGGCCCAGGACTGGTGAAGCCTTCAGAGACCCTGTCCCTCACCTGCGCTGTCTCTGGTGGCTCTATCAACAACTGGTGGACCTGGATCCGCCAGCCCCCAGGGAAAGGCCTGGAGTGGATTGGGAATATCGCTGGTAGTATTGGTAACACCTACTACAACCCCTCCCTCAAGAGTCGAGTCACCCTTTCAAAAGACACGTCCAAGAACCAGTTCACCCTGAAGTTGAGCTCTGTGACCGCCGCGGACACGGCCGTGTATTACTGTGCGAGGGAGGTGGGAAGCCTGGCACTTGGCAACAGCCGCTTCGATGTCTGGGGCCCGGGAGTCCTGGTCACCGTCTCCTCAG
>H800126
CAGGTGCAGCTGCAGGAGTCGGGCCCAGGACTGGTGAAGCCTTCGGAGACCCTGTCCCTCACCTGCGCTGTCTCTGGTGGCTTCATCAGTGGTGGTTACTACTGGAGCTGGATCCGCCAGCCCCCAGGGAAGGGCCTGGAATGGATTGGGAGTATCTATGGTGATTCTGCGAGCACCAATTACAACCCCTCCCTCAAGAGTCGAGTCACCATTTCAAAAGACACGTCCAAGAACCAGTTCTCCCTGAAACTGAACTCTCTGACCGCCGCGGACACGGCCGTGTTTTACTGTGGGAGACAACGCCCCTGGCAGCAGCTGGGGGACTCCTGGGGCCAGGGAGTCCTGGTCACCGTCTCCGCAG
>H800129
CAGGTGCAACTACAGGAGTCGGGCCCAGGACTACTGAAGCCTTCGGAGACCCTGTCCCTCACCTGCGCTGTCTCTGATGGCTCCGTCAGCAGTGCTGACTACTGGACCTGGATCCGCCAACCCCCAGGGAAGGGACTGGAGTGGATTGGATATTTCGGTGGTGCTACTGACAGCACCTACTACAACCCCTCCCTCAAGAGTCGAGTCACCATTTCAAAAGACACGTCCAAGAACCAGTTCTCCCTGAAGCTGACCTCTGTGACCGCCGCGGACACGGCCGTCTATTACTGTGCGAGACAGTCTACTATGCTAGCACGAAACAGACCTGACTACTGGGGCCAGGGAGTCCTGGTCACCGTCTCCGCAG
>H800130
CAGGTGCAGCTGCAGGAGTCGGGCCCAGGACTGGTGAAGCCTTCGGAGACCCTGTCCCTCACCTGCACTGTCTCTGGTGCCTCCATCAGTAGTTACTGGTGGAATTGGATCCGCCAGGCCCCAGGGAAGGGACTGGAGTGGATTGGGGAGATCAATGGTGACAGTGGACTCACCAAGTACAACCCCTCCCTCAAGAGTCAAGTCATCATTTCAAAAGACGCGTCCAAGGACCAGGTCTCCCTGAAGCTAACCTCTGTGACCGCCGCGGACACGGCCGTGTATTTCTGTGCGAGAGGAGGGGAATACAGCAACTACGGAGGTCGATATTGGGCTTTGGATTCCTGGGGCCAAGGGGTCGTCGTCACCGTCTCCTCAG
>H800131
CAGGTGCAGCTGCAGGAGTCGGGCCCAGGACTGGTGAAGCCTTCAGAGACCCTGTCCCTCACCTGCGCTGTCTCTGGTGGCTCTATCAGCAGTAGTAACTGGTGGAACTGGATCCGCCAGCCCCCAGGGAAAGGGCTGGAGTGGATTGGGAATATCGGCGGTAGTAGTGGTTACACCTTCTACAACCCCTCCCTCAAGAGTCGAGTCACCATTTCAAAAGACACGTCCAAGAACCAGTTCTCCCTGAGGCTGAGCTCTGTGACCGCCGCGGATACGGCCGTGTATTATTGTGCGAGACAATATAGCTACGGTTACGTTAGCGCTTTTGATTTCTGGGGCCAAGGGCTCAGGGTCACCGTCTCTTCAG
>H800132
CAGGTGCAGCTGCAGGAGTCGGGCCCAGGACTGGTGAAGCCTTCGGAGACCCTGTCCCTCACCTGCACTGTCTCTGGTGGCTCCATCAGCGCTTACTACTGGAACTGGATCCGCCAATCCCCAGGGAAGGGGCTGGAGTGGATTGGGTATATCGGTGGTGCTATTGGGAGCACCTCCTACAACCCCTCGCTCAAGAGTCGAGTCACCATTTCAACGGACACGTCCAAGAACCAGTCCTCCCTGAACCTGAAGTCTGTGACCGCCGCGGACACGGCCGTGTATTACTGTGCGAGAAGGGGGGTGACTACGGTACTAAGCTACCACTACAACTCATTGGATGTCTGGGGCCGGGGAGTTCTGGTCACCGTCTCCTCAG
>H800124
GAGGTGCGACTGGTAGAGTCTGGGGGAGGGTTGGTCCAGCCTGGCGGGTCCCTGAGACTCTCCTGTGCAGCCTCTGGATTCACCTTCAGTGACTACCAAATGAGTTGGGTCCGCCAGGCTCCAGGGAAGGGGCCGGAGTGGGTAGGTTTCATTAGAGACAGAGATAATGGTGGGACAGTAGAATACGCCGCGTCTGTGAAAGGCAGATTCACCATTTCAAGAGATGATTCCAAAAGCATTGCCAGTCTGCAAATGAACAGCCTGAAAACCGAGGACACGGCCGTGTATTATTGTGCTAGAGAACTGAAGACGGCTACATCTACAGTTCACATTGGCTACTGGGGCCAGGGAGTCCTGGTCACCGTCTCCTCAG
>H800134
CAAGTGCAGCTGCAGGAGTCGGGCCCAGGACTGGTGAAGCCTTCGGAGACTCTGTCCCTCACCTGCGCTGTCTCTGGTGGCTCCATCAGCGGCTACTACTGGAACTGGGTCCGCCAAATACCCGGGAAGGGATTGGAGTGGATTGGGTATATCACTGGTAGTGGTGGGAGCTCCAAGTACAACCCCTCCCTCAAGAGTCGAGTCACCATTGCAACAGACACGTCCAAGAACCAGGTTTCCCTGAACCTGAAGTCTGTGACCGCCGCGGACACGGCCGTGTATTACTGTTCGAGAAGTGGTGGTCTTGGACTTTACGAGGATGATTACGGTTACTATTACTCACAAGATGTCTGGGGCCCGGGAGTCCTGGTCACCGTCTCCTCAG
>H800135
GAGGTGCGACTGGTAGAGTCTGGGGGAGGGTTGGTCCAGCCTGGCGGGTCCCTGAGACTCTCCTGTGCAGCCTCTGGATTCACCTTCAGTGACTACCAAATGAGTTGGGTCCGCCAGGCTCCAGGGAAGGGGCCGGAGTGGGTAGGTTTCATTAGAGACAGAGATAATGGTGGGACAGTAGAATACGCCGCGTCTGTGAAAGGCAGATTCACCATTTCAAGAGATGATTCCAAAAGCATTGCCAGTCTGCAAATGAACAGCCTGAAAACCGAGGACACGGCCGTGTATTATTGTGCTAGAGAACTGAAGACGGCTACATCTACAGTTCACATTGGCTACTGGGGCCAGGGAGTCCTGGTCACCGTCTCCTCAG
>H800139
GAGGTGCAGCTGGTGGAGTCTGGGGGAGGCTTGGTCCAGCCTGGGGGGTCCCTGAGACTCTCCTGTGCAGCCTCTGGATTCACCTTTGGTGATTATGGCATGCACTGGGTCCGCCAGGCTCCGGGAAAGGGACTGGAGTGGGTCTCATCTATTAGTAACACTGGTGAAACCGTATATTACGCTGACTCGCTGAAGGGCCGATTCACCATCTCCAGAGACAACGCCAAGAATTCGCTGTCTCTGCAAATGAGCAGCCTGAGAGCCGAGGACACGGCCGTCTATTATTGTACTAGGGTAAAATATACCTGGAACAACCTCATTGACTACTGGGGCCAGGGAGTCCTGGTCACCGTCTCCGCAG
>H800140
CAGCTGCAGCTGCAGGTGTCGGGCCCAGGACTGGTGAAGCCTTCGGAGACCCTGTCCCTCACCTGCGCTGTCTCTGGTGGCTCCATCAACAATTACTACTGGAACTGGATCCGCCAGCCCCCAGGGAAGGGCCTGGAGTGGATTGGACGTATCTCTAGTAGTGGTGGGAGCACCGACTACAACCCCTTTTTGAAGAGTCGAGTCACCATTTCAACAGTCACGTCCAAGAACCAGTTCTCCCTGAACCTGAGCTCTGTGACCGCCGCGGACACGGCCGTATATTACTGTGCGAGTTCCTTCAATTTTTGGAGTGGTTCCAACTCATTCGATGTCTGGGGCCGGGGAGTTCTGGTCACCGTCTCCTCAG
>H800141
CAGGTGCAGCTGCAGGAGTCGGGCCCAGGACTCCTGAAGCCTTCGGAGACCCTGTCCCTCACCTGCGCTGTCTCTGGTGGCTCCATCAGCAGTGCTGACTACTGGACCTGGATCCGCCAACCCCCAGGGAAGGGGCTGGAGTGGATTGGATATATCGGTGGTGCTACTGATAGTACCTACTACAACCCCTCCCTCAAGAGTCGAGTCACCATTTCAAAAGACACGTCCAAGAACCAGTTCTCCCTGAAGCTGAGCTCTGTGACCGCCGCGGACACGGCCGTCTATTACTGTGCGAGACAGTCTACTATGATAGCACGAAACAGACCTGACTACTGGGGCCAGGGAGTCCTGGTCACCGTCTCCGCAG
>H800133
GAGGTGCAACTGGTGGAGTCTGGAGGAGGCTTGGTTCAGCCTGGGGGGTCCCTGAGACTCTCCTGTGCAGCCTCTGGATTCACCTTCAGTACCTATGGCATGCACTGGGTCCGCCAGGCTCCGGGGAAGGGACTGGAGTGGGTGGCAGTTGTATGGTATGATGGAACTCAGAAATCCTACGCAGACTCTGTGAAGGACCGATTCACCATCTCCAGAGACAATTCCAAGAATATGGTGTATCTTCAAATGAACAACCTGAAATTGGAGGACACGGCCGTGTATTACTGTTCGGGGGGTGGGATGGGTACCGTCATTGACTTCTGGGGCCAGGGAGTCCTGGTCACCGTCTCCTCAG
>H800143
CATATGCAGCTGCAGGAGTCGGGCCCAGGACTGGTGAAGCCTTCGGAGACCCTGTCCCTCACCTGCGCTGTCTCTGGTGGCTCCATCAGCGGTTACTACTGGAACTGGATCCGCCAACCCCCAGGGAAGGGGCTGGAGTGGATTGGGTATATCGGCGGCAGTAGTGGGAGCACCTACTATAACCCCTCCCTCAAGAGTCGAGTCACCATTTCAACGGACACGTCCAAGAACCAATTCTCCCTGAGGCTGACCTCTGTGACGGCCGCGGACACGGCCGTGTATTACTGTGCGAAAACCTCTCCTATTAGTGGTAGTGGTTTCCCCAATTACGGTTTGGATTCCTGGGGCCAAGGGGTCGTCGTCACCGTCTCCTCAG
>H800144
CAGGTGCAGCTGCAGGAGTCGGGCCCAGGACTGGTGAAGCCTTCAGAGACCCTGTCCCTCACGTGCGCTGTCTCTGGTGACTCTGTCAGTAGTACTAACTCGTGGAACTGGATCCGCCAGCCCCCAGGGAAAGGGCTGGAGTGGATTGGAAATATCGGTGGTACAAGTGGTAGTACCTACTACAAGTCCTCCCTCATGAGTCGAGTCACCATTTCAAAAGACACGTCCAAGAACCAGTTCTCCCTGAAATTGACCTCTGTGACCGCCGCGGACACGGCCGTGTATTATTGCGCGAGACGGGGGCGGGATTACGGGAATGTTCCCGCTGAATACTTCGATTTCTGGGGCCAGGGCGCCCTGGTCATTGTCTCCTCAT
>H800145
CAGGTGACCTTGAAGGAGTCTGGTCCTGCGCTGGTGAAACCCACACAGACCCTCACGCTGACCTGCACCTTCTCTGGGTTCTCAATCACTACTTCTGGAACAGGTGTGGGCTGGATCCGTCAGCCCCCAGGGAAGGCCCTGGAATGGCTTGCAAGCATTTATTGGAGTAATAGTAAATACTACAGTACATCGCTGGAGAGCAGGCTCACCATCTCCAAGGACACCCCCAAAAACCAGGTGCTTCTAAGAATATCCAATATGGACCCTGTAGACACAGCCACATATTTCTGTGCACGGGACTCAGCTGGAACAGCGTTGACTTTACGAAGGGGATTTGACTACTGGGGCCAGGGACTCCTGGTCACCGTCTCCGCAG
>H800147
GAGGTGCAACTGGTGGAGACTGGAGGAGGCTTGGTCCAGCCTGGGGGGTCCCTGAGACTCTCCTGTGCAGCCTCTGGATTCACCTTCAATTTCTATACTATGCAGTGGGTCCGCCAGGCTCCAGGGAAGGGGCTGGAGTGGATCTCAGCCTCCACCAAGGGCCCATCGGTCTTCCCCTTGACCCACTCCGGCAAGAGCACATCCGACAGCCAGACAGCCCTGACAAAGAACACGCTCTACCTGCAAATGAACAGCCTGAGAGTAGAGGACACGGCCGTGTATTACTGTGCGAAAAATTTGCTTGCCGCTTACGAGGATGATTACGGTTACTATTACACCGCGGGCGACTGGGGCCAGGGAGTCCTGGTCACCGTCTCCGCAG
>H800142
GAGGTGCAGCTGGTGGAGTCTGGGGGCGGCTTGGCAAAGCCTGGGGGGTCCCTGAGACTCTCCTGTGCAGCCTCTGGATTCACTTTCAGTGAATATTATATGTACTGGGTCCGCCAGGCTCCAGGGAAGGGGCTGGAGTGGGTCTCAGGTATTAGTTATACTGGTGCTAGCACATTCTATGCAGACTCCGTGAAGGGCAGATTCACCATCTCCAGAGAGAACGCCAAGAATACACTGTATCTTCAAATGGACAGCCTGAGAACTGAGGACACGGCTGTCTATTACTGTGCGAGAGCGATGGGGGATAGCGGCATCGTATGGCGTGGGCCTTTTGACTACTGGGGCCAGGGAGTCCTGGTCACCGTCTCCTCAG
